# Supplementary material for: A Pectin Methylesterase ZmPme3 Is Expressed in Gametophyte factor1-s (Ga1-s) Silks and Maps to that Locus in Maize (Zea mays L.)
Source: Front Plant Sci. 2017 Nov 7;8:1926. doi: 10.3389/fpls.2017.01926 (PMC5684833; doi:10.3389/fpls.2017.01926)
Supplement: Supplementary file 1 [file Table1.XLSX]

## Sheet: Sheet1
Table S1: All significant de novo assembled DEG at an FDR > 0.001.
GeneID	Log2 Fold Change	p-value	FDR	Merged Annotation	Chromosome
TRINITY_DN41247_c0_g1	-9.00353	1.34276e-125	3.99976e-121	Putative pectinesterase/pectinesterase inhibitor 38;	4*
TRINITY_DN17388_c1_g1	-9.86785	3.78748e-118	5.64098e-114	NA (abscicic acid protein homolog aba1)	10
TRINITY_DN35119_c0_g2	-13.4103	1.8344e-84	9.93495e-81	Retrovirus-related Pol polyprotein from transposon TNT 1-94;
TRINITY_DN16496_c0_g1	8.70391	1.62284e-79	6.90576e-76	Cysteine-rich receptor-like protein kinase 10;	6
TRINITY_DN13019_c0_g1	-10.3845	1.18899e-77	4.72227e-74	NA	3
TRINITY_DN49285_c0_g1	-7.05749	7.60914e-69	2.15864e-65	Alpha-humulene synthase;	1
TRINITY_DN11568_c1_g1	7.66524	1.64927e-59	4.09397e-56	Probable polygalacturonase;	8
TRINITY_DN10723_c0_g1	-10.2771	6.67024e-58	1.37027e-54	NA	3
TRINITY_DN9448_c0_g1	7.46049	2.12534e-56	4.22058e-53	Autonomous transposable element EN-1 mosaic protein;	6
TRINITY_DN29956_c0_g1	-8.81672	6.36504e-54	1.05333e-50	Transposon Tf2-9 polyprotein;
TRINITY_DN35208_c1_g1	6.88838	7.48694e-53	1.2055e-49	NA	6
TRINITY_DN9608_c0_g1	-8.40176	1.05021e-50	1.526e-47	NA	2
TRINITY_DN47379_c0_g1	7.7773	1.91144e-50	2.58804e-47	3beta-hydroxysteroid-dehydrogenase/decarboxylase isoform 1;	1
TRINITY_DN35119_c0_g1	-8.86275	2.30229e-50	3.04798e-47	Retrovirus-related Pol polyprotein from transposon TNT 1-94;
TRINITY_DN8884_c0_g1	-7.90902	6.70419e-50	8.49792e-47	NA
TRINITY_DN48292_c0_g1	-8.50636	7.14447e-48	8.34572e-45	NA
TRINITY_DN23825_c0_g1	-11.5747	1.67463e-47	1.88238e-44	Transposon Tf2-9 polyprotein;
TRINITY_DN35959_c0_g1	8.3831	1.47812e-46	1.5449e-43	MuDR family transposase	10
TRINITY_DN14428_c1_g1	-11.6211	2.07868e-46	2.09894e-43	Serine/threonine protein phosphatase 2A 55 kDa regulatory subunit B alpha isoform;	9
TRINITY_DN17937_c0_g1	-6.92649	5.15973e-46	5.0392e-43	NA
TRINITY_DN16813_c0_g1	6.16482	1.10727e-45	1.06397e-42	Peroxidase 15 {ECO:0000303|PubMed:17936696};	5
TRINITY_DN2380_c0_g1	-9.67385	1.38744e-45	1.31202e-42	Cinnamoyl-CoA reductase 2;	8
TRINITY_DN14093_c0_g1	5.96029	1.97952e-45	1.84265e-42	NA	8
TRINITY_DN25668_c0_g1	-12.04	9.44728e-45	8.5276e-42	Hevein-like preproprotein;	4*
TRINITY_DN8736_c0_g1	-7.30311	1.87173e-43	1.61606e-40	Receptor-like serine/threonine-protein kinase At3g01300;	6
TRINITY_DN22910_c0_g1	6.32085	8.37668e-43	7.12915e-40	Aspartic proteinase nepenthesin-2;	10
TRINITY_DN19603_c0_g1	6.291	8.90107e-43	7.41071e-40	NA	6
TRINITY_DN24156_c0_g1	-9.38562	1.84805e-42	1.50819e-39	NA	2
TRINITY_DN44291_c0_g1	-8.71393	2.1909e-42	1.7403e-39	NA	1
TRINITY_DN14200_c0_g1	-4.87642	7.46989e-42	5.85551e-39	Replication protein A 70 kDa DNA-binding subunit B;	3
TRINITY_DN43062_c0_g1	-8.02458	1.52921e-40	1.12472e-37	Glutathione S-transferase T3;	9
TRINITY_DN41362_c0_g1	-7.20669	2.01695e-40	1.46537e-37	NA	1
TRINITY_DN29392_c0_g1	6.35748	2.62495e-40	1.86168e-37	NA	1
TRINITY_DN37520_c0_g1	-9.21629	6.66323e-40	4.61584e-37	NA	4
TRINITY_DN48873_c0_g1	-9.19971	1.0656e-39	7.21402e-37	Plant transposase (Ptta/En/Spm family)	6
TRINITY_DN2409_c0_g2	11.574	1.27559e-39	8.53855e-37	NA	8
TRINITY_DN4369_c0_g1	-10.8653	1.25053e-38	8.09787e-36	Probable 4-coumarate--CoA ligase 3;	5
TRINITY_DN2195_c0_g1	5.3213	1.7379e-38	1.11328e-35	NA	7
TRINITY_DN10002_c0_g2	5.01026	2.45393e-38	1.55525e-35	NA	9
TRINITY_DN5878_c0_g1	11.3121	2.81304e-38	1.7457e-35	NA	6
TRINITY_DN9884_c0_g1	8.26729	3.82289e-38	2.32397e-35	NA	8
TRINITY_DN36694_c0_g1	-10.8079	6.46168e-38	3.84954e-35	NA	4
TRINITY_DN36654_c0_g1	-6.40168	6.35835e-37	3.75048e-34	NA	5
TRINITY_DN4722_c0_g2	11.2044	8.16976e-37	4.7717e-34	Protein STICHEL;	3
TRINITY_DN36036_c0_g1	-8.2603	9.34515e-37	5.40521e-34	NA	3
TRINITY_DN11022_c0_g1	5.73886	2.61833e-36	1.45782e-33	NA	5
TRINITY_DN47583_c0_g1	8.83064	3.10178e-36	1.69531e-33	NA	6
TRINITY_DN17478_c0_g1	6.52886	3.76737e-36	2.04037e-33	Glutathione S-transferase T3;	6
TRINITY_DN45832_c0_g1	-7.71595	5.57553e-36	2.99245e-33	NA	6
TRINITY_DN9495_c0_g2	6.52722	5.72022e-36	3.0427e-33	NA	1
TRINITY_DN24688_c0_g1	-7.70015	2.41362e-35	1.22899e-32	NA	7
TRINITY_DN15430_c1_g2	-4.11705	2.82288e-35	1.4252e-32	Alpha-mannosidase {ECO:0000303|PubMed:4973951};	2
TRINITY_DN17876_c0_g1	-8.98862	9.41502e-35	4.54802e-32	NA	4
TRINITY_DN11580_c0_g1	7.8006	9.46629e-35	4.54802e-32	Probable UDP-arabinose 4-epimerase 1;	6
TRINITY_DN35417_c0_g1	-8.03439	1.54111e-34	7.22924e-32	NA	8
TRINITY_DN22875_c0_g1	7.02796	2.03767e-34	9.41041e-32	Bifunctional epoxide hydrolase 2;	1
TRINITY_DN6155_c0_g1	7.5147	3.60204e-34	1.65071e-31	Protein STRICTOSIDINE SYNTHASE-LIKE 10 {ECO:0000303|PubMed:10777701};	8
TRINITY_DN47825_c0_g1	11.3833	7.62104e-34	3.43957e-31	Coatomer subunit beta'-1;	10
TRINITY_DN12842_c0_g1	6.1799	9.27537e-34	4.15474e-31	ABC transporter F family member 5;
TRINITY_DN47663_c0_g1	7.42505	3.69954e-33	1.63259e-30	Transposon Ty3-I Gag-Pol polyprotein;
TRINITY_DN11911_c0_g1	5.36392	5.20738e-33	2.26445e-30	Cytoplasmic tRNA 2-thiolation protein 2 {ECO:0000255|HAMAP-Rule:MF_03054};
TRINITY_DN784_c0_g1	6.59934	2.90722e-32	1.23713e-29	NA
TRINITY_DN16354_c0_g2	-10.4742	3.19412e-32	1.34957e-29	NA
TRINITY_DN14172_c0_g1	6.14628	3.49749e-32	1.46734e-29	NA
TRINITY_DN49078_c0_g1	-7.84847	4.22546e-32	1.76036e-29	Chemocyanin;
TRINITY_DN5494_c0_g1	-8.54445	4.35461e-32	1.80157e-29	NA
TRINITY_DN5787_c0_g1	8.56257	6.17873e-32	2.5386e-29	NA
TRINITY_DN2996_c0_g2	-7.02293	1.11881e-31	4.53423e-29	Lipase;
TRINITY_DN9477_c0_g1	-10.4125	2.79712e-31	1.12594e-28	NA
TRINITY_DN42648_c0_g1	5.70509	4.45149e-31	1.76798e-28	Epsin-1;
TRINITY_DN15973_c1_g2	-5.28337	1.37939e-30	5.33619e-28	Alpha-glucan water dikinase, chloroplastic;
TRINITY_DN35586_c0_g1	-6.87156	2.38943e-30	9.1839e-28	NA
TRINITY_DN41438_c0_g1	-4.66171	3.56347e-30	1.36086e-27	Cytochrome P450 709B2 {ECO:0000305};
TRINITY_DN12811_c0_g1	-7.7771	7.244e-30	2.71422e-27	Transcription factor LHW;
TRINITY_DN5976_c0_g1	7.48732	1.17288e-29	4.34001e-27	Parkeol synthase;
TRINITY_DN41708_c0_g1	10.6551	1.94891e-29	7.16704e-27	Zinc knuckle
TRINITY_DN11566_c0_g1	10.6515	2.06585e-29	7.55048e-27	3-phosphoinositide-dependent protein kinase 2;
TRINITY_DN4333_c0_g1	8.0937	2.13141e-29	7.7426e-27	NA
TRINITY_DN10676_c0_g1	-10.1013	4.99834e-29	1.79383e-26	NA	1
TRINITY_DN41720_c0_g1	7.85208	5.83004e-29	2.05517e-26	NA
TRINITY_DN4763_c0_g2	-10.0625	1.04839e-28	3.65251e-26	NA
TRINITY_DN660_c0_g2	-10.0688	1.16861e-28	4.04767e-26	NA
TRINITY_DN2668_c0_g2	-10.1236	1.7723e-28	5.99913e-26	Uncharacterized protein At1g04910;	5
TRINITY_DN7829_c0_g2	10.7369	4.69864e-28	1.56381e-25	Nucleolar pre-ribosomal-associated protein 1;
TRINITY_DN7388_c0_g1	11.1089	4.80668e-28	1.59088e-25	NA
TRINITY_DN32801_c0_g1	8.32481	8.13525e-28	2.6484e-25	NA
TRINITY_DN8913_c0_g1	-10.0766	1.17835e-27	3.77422e-25	NA
TRINITY_DN48039_c0_g1	6.61328	2.37039e-27	7.47175e-25	NA
TRINITY_DN14467_c0_g2	-5.96876	3.76374e-27	1.17395e-24	Nicotinate-nucleotide pyrophosphorylase [carboxylating], chloroplastic;
TRINITY_DN8316_c0_g1	6.3183	3.85246e-27	1.19537e-24	NA
TRINITY_DN30031_c0_g2	-10.1089	6.25411e-27	1.91071e-24	NA
TRINITY_DN17356_c0_g1	-9.87467	1.07092e-26	3.20604e-24	NA
TRINITY_DN7315_c0_g2	-9.90672	1.86324e-26	5.55014e-24	NA
TRINITY_DN6347_c0_g1	10.6392	2.90897e-26	8.5793e-24	Probable LRR receptor-like serine/threonine-protein kinase MRH1;
TRINITY_DN42166_c0_g1	-6.72851	3.7172e-26	1.08555e-23	NA
TRINITY_DN10759_c0_g1	-9.91265	5.49959e-26	1.59048e-23	Anaphase-promoting complex subunit 7;	10
TRINITY_DN45217_c0_g1	-10.1946	6.37074e-26	1.8247e-23	NA
TRINITY_DN12249_c0_g1	-7.45749	6.85402e-26	1.94442e-23	Alpha-mannosidase {ECO:0000303|PubMed:4973951};
TRINITY_DN26039_c0_g1	7.33404	6.8415e-26	1.94442e-23	NA
TRINITY_DN4750_c0_g1	4.85609	9.87584e-26	2.7884e-23	O-methyltransferase ZRP4;
TRINITY_DN3423_c0_g1	-8.07281	1.28068e-25	3.56525e-23	NA
TRINITY_DN23183_c0_g1	-8.09082	1.31069e-25	3.63184e-23	NA
TRINITY_DN15276_c0_g2	3.82993	1.56248e-25	4.28962e-23	Disease resistance protein RPM1;
TRINITY_DN30096_c0_g1	-7.74458	2.00081e-25	5.46782e-23	NA
TRINITY_DN30858_c0_g1	6.42741	2.12471e-25	5.77989e-23	Protein ASPARTIC PROTEASE IN GUARD CELL 1;
TRINITY_DN47772_c0_g1	-9.95406	3.07941e-25	8.3389e-23	Retrovirus-related Pol polyprotein from transposon 297;
TRINITY_DN8736_c0_g2	-9.76663	3.53236e-25	9.47928e-23	Receptor-like serine/threonine-protein kinase At3g01300;	6
TRINITY_DN15167_c0_g2	6.31571	5.83539e-25	1.54508e-22	NA
TRINITY_DN7040_c0_g2	-9.72556	7.47178e-25	1.96961e-22	Serine/threonine-protein phosphatase 6 regulatory subunit 1;	6
TRINITY_DN6714_c0_g2	-10.3174	8.08228e-25	2.12115e-22	RNA polymerase sigma factor sigC;	6
TRINITY_DN11664_c0_g2	-4.15239	8.47015e-25	2.2132e-22	Probable bifunctional riboflavin biosynthesis protein RIBA 1, chloroplastic;
TRINITY_DN23448_c0_g1	5.00659	1.16829e-24	3.01302e-22	NA
TRINITY_DN42310_c0_g1	-9.82855	1.68716e-24	4.29541e-22	gag-polyprotein putative aspartyl protease	10
TRINITY_DN23811_c0_g1	-5.56034	1.83018e-24	4.62004e-22	NA
TRINITY_DN15276_c0_g1	3.97007	2.024e-24	5.08777e-22	Disease resistance protein RPM1;
TRINITY_DN41681_c0_g1	-8.18255	2.3931e-24	5.99028e-22	NA
TRINITY_DN41309_c0_g1	-8.07608	3.00982e-24	7.47126e-22	NA
TRINITY_DN17094_c0_g1	4.8957	3.20255e-24	7.91668e-22	Xylanase inhibitor protein 2;
TRINITY_DN26866_c0_g1	4.37307	3.29989e-24	8.1236e-22	Remorin;
TRINITY_DN26047_c0_g1	10.0971	3.73412e-24	9.11721e-22	Leucine-rich repeat receptor-like serine/threonine-protein kinase BAM3;
TRINITY_DN4093_c0_g1	10.2662	5.92387e-24	1.42304e-21	Putative AC transposase;
TRINITY_DN3209_c0_g2	-7.24652	6.71021e-24	1.60547e-21	Leucine-rich repeat extensin-like protein 4;
TRINITY_DN23462_c0_g1	6.61051	6.83372e-24	1.62847e-21	Probable NAD(P)H-dependent oxidoreductase 1;
TRINITY_DN48617_c0_g1	7.79636	8.41301e-24	1.98891e-21	NA
TRINITY_DN660_c0_g1	10.119	1.21917e-23	2.85953e-21	NA
TRINITY_DN227_c0_g2	-7.87521	1.27402e-23	2.97646e-21	NA
TRINITY_DN41527_c0_g1	-7.29863	1.47849e-23	3.414e-21	NA
TRINITY_DN10321_c0_g2	6.96327	2.29517e-23	5.20512e-21	Probable inactive purple acid phosphatase 24;
TRINITY_DN51397_c0_g1	-9.59886	2.48625e-23	5.61053e-21	Protein TOPLESS;	7
TRINITY_DN22879_c0_g1	4.1234	2.69317e-23	6.00921e-21	Cysteine-rich receptor-like protein kinase 10;
TRINITY_DN16858_c0_g1	-3.68349	2.87644e-23	6.39418e-21	G-type lectin S-receptor-like serine/threonine-protein kinase RKS1;
TRINITY_DN30808_c0_g1	-7.84398	3.40912e-23	7.55012e-21	NA
TRINITY_DN23411_c0_g1	5.78917	3.73102e-23	8.20205e-21	Shikimate O-hydroxycinnamoyltransferase;
TRINITY_DN27312_c0_g1	7.9356	4.02169e-23	8.80853e-21	NA
TRINITY_DN7131_c0_g1	-9.70509	4.50865e-23	9.83893e-21	Transcription elongation factor spt5;	10
TRINITY_DN31571_c0_g1	-3.86372	4.86746e-23	1.05832e-20	NA
TRINITY_DN35861_c0_g1	-3.67596	5.04556e-23	1.09305e-20	Glucose-6-phosphate 1-dehydrogenase, chloroplastic;
TRINITY_DN9257_c0_g1	6.18255	5.6135e-23	1.21168e-20	NA
TRINITY_DN15594_c2_g1	6.49035	6.52917e-23	1.40424e-20	NA
TRINITY_DN16186_c3_g1	-7.19463	6.88455e-23	1.47535e-20	NA
TRINITY_DN50294_c0_g1	-9.65487	8.22789e-23	1.7569e-20	NA
TRINITY_DN14804_c0_g1	-2.96745	1.03816e-22	2.1932e-20	NA
TRINITY_DN16790_c0_g1	6.04805	1.17181e-22	2.45812e-20	NA
TRINITY_DN21239_c0_g1	7.85511	1.26556e-22	2.63621e-20	NA
TRINITY_DN16552_c0_g1	5.35839	2.00572e-22	4.10622e-20	NA
TRINITY_DN25635_c0_g1	-5.46532	2.59213e-22	5.27051e-20	Cysteine-rich receptor-like protein kinase 3;
TRINITY_DN3015_c0_g1	-7.73815	2.67917e-22	5.42897e-20	Histone-lysine N-methyltransferase EZ2;
TRINITY_DN24020_c0_g1	-6.05707	3.24398e-22	6.5512e-20	NA
TRINITY_DN4796_c0_g1	10.051	3.81322e-22	7.64891e-20	Malonyl-coenzyme A:anthocyanin 3-O-glucoside-6''-O-malonyltransferase {ECO:0000303|PubMed:12481098};
TRINITY_DN44566_c0_g1	-9.41396	3.93287e-22	7.84162e-20	NA
TRINITY_DN12543_c0_g1	-4.7343	4.21127e-22	8.36288e-20	Myb/SANT-like DNA-binding domain
TRINITY_DN5447_c0_g2	3.86078	4.91534e-22	9.6644e-20	Pentatricopeptide repeat-containing protein At5g48910;
TRINITY_DN20286_c0_g1	-6.64648	4.97655e-22	9.75256e-20	NA
TRINITY_DN42196_c0_g1	-7.688	7.51851e-22	1.45901e-19	Beta-galactosidase 1;
TRINITY_DN36863_c0_g1	-6.9567	8.82983e-22	1.70791e-19	Apolipoprotein A1/A4/E domain
TRINITY_DN41431_c0_g1	-2.86343	9.69926e-22	1.86398e-19	LIM domain-containing protein WLIM1 {ECO:0000305};
TRINITY_DN232_c0_g2	-9.35467	9.99521e-22	1.91468e-19	NA
TRINITY_DN35263_c0_g1	5.83306	1.12956e-21	2.14994e-19	Peroxidase C1B;
TRINITY_DN26647_c0_g1	6.87201	1.26009e-21	2.38316e-19	NA
TRINITY_DN8761_c0_g2	9.75888	1.38475e-21	2.61064e-19	NA
TRINITY_DN11434_c1_g1	5.29627	1.44855e-21	2.72231e-19	Peroxidase 54;
TRINITY_DN9715_c0_g1	-10.0682	1.52286e-21	2.85297e-19	NA	5
TRINITY_DN33872_c0_g1	-9.31969	1.76712e-21	3.30019e-19	NA
TRINITY_DN6606_c0_g3	-9.3198	1.95094e-21	3.63211e-19	NA
TRINITY_DN18805_c0_g1	-7.63528	2.22444e-21	4.12838e-19	NA
TRINITY_DN9321_c0_g1	4.51062	2.38781e-21	4.41782e-19	NA
TRINITY_DN31175_c0_g1	-9.55513	2.41436e-21	4.4531e-19	NA
TRINITY_DN9265_c0_g2	9.71632	2.55516e-21	4.69826e-19	NA
TRINITY_DN51326_c0_g1	-9.29976	3.40862e-21	6.24826e-19	Cytochrome P450 98A1;	1
TRINITY_DN26432_c0_g1	-9.322	3.42144e-21	6.25253e-19	NA
TRINITY_DN1648_c0_g1	-9.43699	3.57335e-21	6.49031e-19	zinc-binding in reverse transcriptase	1
TRINITY_DN18240_c0_g1	3.14581	3.56897e-21	6.49031e-19	Protein of unknown function (DUF861)
TRINITY_DN50183_c0_g1	7.5353	4.397e-21	7.93792e-19	Wall-associated receptor kinase 5;
TRINITY_DN44520_c0_g1	-9.3041	5.29897e-21	9.53735e-19	NA
TRINITY_DN2174_c0_g1	5.81568	5.50164e-21	9.8723e-19	Enoyl-CoA hydratase 2, peroxisomal;
TRINITY_DN27447_c0_g1	6.40014	7.74335e-21	1.38117e-18	NA
TRINITY_DN24209_c0_g1	-9.23065	9.19966e-21	1.63116e-18	NA
TRINITY_DN41294_c0_g1	5.85887	1.79465e-20	3.1262e-18	NA
TRINITY_DN48301_c0_g1	-3.50963	3.20211e-20	5.48178e-18	Bowman-Birk type trypsin inhibitor;
TRINITY_DN4178_c0_g2	-6.27068	3.47569e-20	5.89927e-18	NA
TRINITY_DN32072_c0_g1	-7.69302	4.17629e-20	7.06826e-18	NA
TRINITY_DN26213_c0_g1	-7.50088	5.05314e-20	8.52807e-18	NA
TRINITY_DN12255_c0_g2	-7.23409	5.36092e-20	8.99653e-18	UDP-glucuronate 4-epimerase 1;
TRINITY_DN38242_c0_g1	-6.94288	6.49705e-20	1.08725e-17	NA
TRINITY_DN37341_c0_g1	-9.16799	7.00459e-20	1.1689e-17	NA
TRINITY_DN32098_c0_g1	7.28905	7.20016e-20	1.19818e-17	Caffeoyl-CoA O-methyltransferase 2;
TRINITY_DN31278_c0_g1	7.22467	7.96318e-20	1.32147e-17	Cycloartenol synthase;
TRINITY_DN39289_c0_g1	9.54349	8.60247e-20	1.41965e-17	NA
TRINITY_DN30672_c0_g1	-9.2955	1.04042e-19	1.70282e-17	NA
TRINITY_DN43941_c0_g1	6.70777	1.04763e-19	1.70994e-17	NA
TRINITY_DN36475_c0_g1	9.59321	1.17882e-19	1.90838e-17	NA
TRINITY_DN17494_c0_g1	-4.28347	1.25862e-19	2.02654e-17	Transcription repressor OFP13;
TRINITY_DN30521_c0_g1	7.25391	1.26204e-19	2.02657e-17	NA
TRINITY_DN25189_c0_g1	-5.97963	1.26852e-19	2.03151e-17	NA
TRINITY_DN23226_c0_g1	-5.44981	1.55984e-19	2.47807e-17	NA
TRINITY_DN23591_c0_g1	7.28184	1.84401e-19	2.92173e-17	NA
TRINITY_DN8431_c0_g2	-9.34739	2.02064e-19	3.18465e-17	Probable apyrase 1;	1
TRINITY_DN7919_c1_g1	5.61862	2.07103e-19	3.25545e-17	NA
TRINITY_DN27794_c0_g1	-9.05059	2.25961e-19	3.54253e-17	Chemocyanin;
TRINITY_DN1023_c0_g2	-9.08247	2.35365e-19	3.68029e-17	Guanine nucleotide-binding protein subunit beta-like protein A;
TRINITY_DN24012_c0_g1	-6.2973	2.63662e-19	4.11195e-17	NA
TRINITY_DN7428_c0_g1	3.62792	2.66306e-19	4.14234e-17	Probable serine/threonine-protein kinase At1g09600;
TRINITY_DN15765_c8_g1	-7.39005	2.83004e-19	4.37921e-17	NA
TRINITY_DN30075_c0_g1	-9.11536	3.02539e-19	4.66937e-17	NA
TRINITY_DN11260_c0_g1	-6.84285	3.40535e-19	5.24221e-17	NA
TRINITY_DN47598_c0_g1	-7.35883	3.63781e-19	5.58563e-17	NA
TRINITY_DN48604_c0_g1	-4.86601	4.30898e-19	6.54865e-17	NA
TRINITY_DN17275_c0_g1	9.46577	5.46318e-19	8.26064e-17	Retrovirus-related Pol polyprotein from transposon 17.6;
TRINITY_DN47889_c0_g1	-3.28182	6.84997e-19	1.03313e-16	NA
TRINITY_DN44566_c0_g2	-7.36589	7.04134e-19	1.05931e-16	NA
TRINITY_DN1172_c0_g2	-9.02323	7.07232e-19	1.06129e-16	GDSL esterase/lipase At4g26790;
TRINITY_DN28836_c0_g1	5.81814	7.81027e-19	1.16616e-16	Zinc finger protein CONSTANS-LIKE 3;
TRINITY_DN1215_c0_g2	9.7859	8.9605e-19	1.33123e-16	NA
TRINITY_DN13188_c0_g1	4.38439	1.35445e-18	2.00226e-16	(S)-beta-bisabolene synthase;
TRINITY_DN37522_c0_g1	-5.62934	2.07069e-18	3.03099e-16	Plant transposase (Ptta/En/Spm family)
TRINITY_DN16363_c0_g2	5.56599	2.53516e-18	3.68371e-16	NA
TRINITY_DN38987_c0_g1	-8.94786	2.75628e-18	3.9829e-16	Beta-glucosidase 1;
TRINITY_DN37766_c0_g1	-5.58215	2.76112e-18	3.9829e-16	NA
TRINITY_DN14636_c1_g2	7.49247	3.70513e-18	5.33172e-16	IAA-amino acid hydrolase ILR1-like 8;
TRINITY_DN26925_c0_g1	-8.91404	4.16299e-18	5.97615e-16	NA
TRINITY_DN42458_c0_g1	-6.78913	4.3111e-18	6.1739e-16	NA
TRINITY_DN26091_c0_g1	6.13499	4.56932e-18	6.52799e-16	NA
TRINITY_DN45798_c0_g1	-7.29364	5.55942e-18	7.90459e-16	NA
TRINITY_DN4606_c1_g1	6.62873	5.76751e-18	8.18094e-16	Universal stress protein A-like protein;
TRINITY_DN8624_c0_g2	-9.5115	6.78431e-18	9.55497e-16	NA
TRINITY_DN15921_c4_g1	-7.27305	8.7509e-18	1.22956e-15	NA
TRINITY_DN11438_c0_g1	-8.96483	9.0645e-18	1.26765e-15	Protein PTST, chloroplastic {ECO:0000303|PubMed:25710501};
TRINITY_DN5878_c0_g2	6.00615	9.06284e-18	1.26765e-15	NA
TRINITY_DN8417_c0_g1	9.29999	1.23063e-17	1.70897e-15	NA
TRINITY_DN18306_c0_g1	-6.64877	1.24873e-17	1.73008e-15	NA
TRINITY_DN28_c0_g1	7.19558	1.27658e-17	1.76456e-15	NA
TRINITY_DN18822_c0_g1	9.28835	1.50475e-17	2.07513e-15	NA
TRINITY_DN2643_c0_g2	-8.80059	1.63858e-17	2.24927e-15	Dehydrodolichyl diphosphate synthase 2;
TRINITY_DN5220_c0_g2	-8.8284	1.89385e-17	2.5937e-15	NA
TRINITY_DN5842_c0_g1	-4.09432	2.06107e-17	2.81624e-15	GDSL esterase/lipase At1g28600;
TRINITY_DN15644_c0_g1	-2.66626	2.28806e-17	3.11213e-15	Uncharacterized protein At4g08330, chloroplastic;
TRINITY_DN25505_c0_g1	-5.38865	2.31129e-17	3.13656e-15	NA
TRINITY_DN12363_c2_g1	6.28117	3.04436e-17	4.11265e-15	NA
TRINITY_DN3696_c0_g2	-5.76331	3.25223e-17	4.38352e-15	Serine/threonine-protein phosphatase PP1 isozyme 9;
TRINITY_DN17105_c0_g1	-9.19136	3.29989e-17	4.42772e-15	Beta-glucosidase 1;	7
TRINITY_DN20524_c0_g1	-8.75931	3.35456e-17	4.49096e-15	NA
TRINITY_DN12346_c1_g3	9.25895	3.64826e-17	4.87321e-15	NA
TRINITY_DN10291_c0_g2	7.58436	3.74957e-17	4.99734e-15	NA
TRINITY_DN10975_c0_g2	-8.76924	3.76035e-17	5.00052e-15	NA
TRINITY_DN26580_c0_g1	-8.8063	4.45816e-17	5.91526e-15	NA
TRINITY_DN40074_c0_g1	-8.97131	4.66711e-17	6.17874e-15	NA
TRINITY_DN13720_c0_g1	-2.28332	4.7966e-17	6.33608e-15	NA
TRINITY_DN5083_c0_g1	-8.85898	5.18523e-17	6.81921e-15	Transcription elongation factor SPT4 homolog 2;
TRINITY_DN37287_c0_g1	-7.1062	5.53992e-17	7.26962e-15	Psoralen synthase;
TRINITY_DN15688_c0_g1	-6.48208	6.06389e-17	7.9397e-15	NA
TRINITY_DN17236_c0_g1	6.14626	6.20931e-17	8.11228e-15	NA
TRINITY_DN8084_c0_g1	-5.76481	6.80506e-17	8.87115e-15	NA
TRINITY_DN13991_c0_g1	3.05286	7.55644e-17	9.82915e-15	DExH-box ATP-dependent RNA helicase DExH1 {ECO:0000305};
TRINITY_DN13301_c0_g2	3.74825	8.53761e-17	1.10571e-14	3-hydroxy-3-methylglutaryl-coenzyme A reductase;
TRINITY_DN24237_c0_g1	9.10312	8.79026e-17	1.13596e-14	NA
TRINITY_DN12468_c0_g2	-5.67199	9.36546e-17	1.20507e-14	NA
TRINITY_DN17719_c1_g1	-5.61478	9.48135e-17	1.21735e-14	NA
TRINITY_DN8055_c0_g2	9.69116	1.04439e-16	1.33806e-14	NA
TRINITY_DN5037_c0_g2	9.32454	1.17569e-16	1.49982e-14	Peptidyl-prolyl cis-trans isomerase FKBP13, chloroplastic {ECO:0000303|PubMed:12424338};
TRINITY_DN32321_c0_g2	-7.0941	1.1956e-16	1.51872e-14	NA
TRINITY_DN12679_c0_g1	9.36679	1.19548e-16	1.51872e-14	NA
TRINITY_DN4546_c0_g1	7.23081	1.30842e-16	1.65849e-14	Tubulin beta-7 chain;
TRINITY_DN38919_c0_g1	-7.04008	1.38712e-16	1.7508e-14	Transposon Ty3-G Gag-Pol polyprotein;
TRINITY_DN21608_c0_g1	9.58533	1.40816e-16	1.7736e-14	NA
TRINITY_DN12692_c0_g1	-7.01596	1.44592e-16	1.81349e-14	NA
TRINITY_DN30144_c0_g1	-8.65372	1.4682e-16	1.83756e-14	Putative small multi-drug export protein
TRINITY_DN24164_c0_g1	6.26719	1.47464e-16	1.84175e-14	NA
TRINITY_DN43752_c0_g1	-8.94279	1.51141e-16	1.88374e-14	NA
TRINITY_DN37038_c0_g1	-8.76321	1.97351e-16	2.45453e-14	NA
TRINITY_DN39661_c0_g1	-5.94945	1.99137e-16	2.47158e-14	NA
TRINITY_DN23761_c0_g1	6.12994	2.26548e-16	2.80013e-14	NA
TRINITY_DN38522_c0_g1	9.10375	2.26437e-16	2.80013e-14	NA
TRINITY_DN22075_c0_g1	-8.61838	2.3032e-16	2.84086e-14	NA
TRINITY_DN50309_c0_g1	-5.18211	2.6011e-16	3.18194e-14	NA
TRINITY_DN15594_c1_g1	2.63202	2.63419e-16	3.21582e-14	Beta-galactosidase 5;
TRINITY_DN19776_c0_g1	-5.90698	2.7353e-16	3.32562e-14	NA
TRINITY_DN8290_c0_g1	9.60317	2.73487e-16	3.32562e-14	NA
TRINITY_DN18588_c0_g1	9.21733	2.86966e-16	3.48188e-14	NA
TRINITY_DN49980_c0_g1	-7.00159	3.33519e-16	4.03849e-14	26.2 kDa heat shock protein, mitochondrial;
TRINITY_DN19754_c0_g1	-7.01505	3.92767e-16	4.71756e-14	NA
TRINITY_DN23676_c0_g1	-8.59003	4.31089e-16	5.16743e-14	NA
TRINITY_DN1544_c0_g2	10.2165	4.56438e-16	5.44936e-14	Cytokinin dehydrogenase 4;
TRINITY_DN35238_c0_g1	9.09806	4.70673e-16	5.60807e-14	NA
TRINITY_DN41823_c0_g1	3.202	6.02101e-16	7.14546e-14	NA
TRINITY_DN33417_c0_g1	6.97525	6.09146e-16	7.21468e-14	NA
TRINITY_DN23592_c0_g1	6.73776	6.14062e-16	7.25848e-14	Patatin-like protein 1;
TRINITY_DN6191_c0_g1	8.99049	6.42502e-16	7.57961e-14	NA
TRINITY_DN32415_c0_g1	7.11663	7.8959e-16	9.2598e-14	NA
TRINITY_DN11241_c0_g2	-2.77439	7.94823e-16	9.30286e-14	NA
TRINITY_DN32536_c0_g1	-8.74026	8.26396e-16	9.65344e-14	NA
TRINITY_DN36374_c0_g1	-8.59186	9.42004e-16	1.09824e-13	Domain of unknown function (DUF4216)
TRINITY_DN17500_c0_g1	2.99552	9.54662e-16	1.11082e-13	NAD(P)H-quinone oxidoreductase subunit T, chloroplastic {ECO:0000305};
TRINITY_DN12727_c0_g1	-3.34947	9.88171e-16	1.14534e-13	Cysteine-rich receptor-like protein kinase 3;
TRINITY_DN49092_c0_g1	6.1005	1.06395e-15	1.22839e-13	Pto-interacting protein 1;
TRINITY_DN14456_c0_g2	-7.32178	1.13908e-15	1.31006e-13	NA
TRINITY_DN31175_c0_g2	-7.15757	1.1799e-15	1.35439e-13	NA
TRINITY_DN47311_c0_g1	-4.99559	1.19393e-15	1.36785e-13	NA
TRINITY_DN2673_c0_g1	3.44901	1.33899e-15	1.52525e-13	NA
TRINITY_DN28736_c0_g1	6.83292	1.39148e-15	1.58086e-13	NA
TRINITY_DN50105_c0_g1	5.66058	1.46049e-15	1.65415e-13	NA
TRINITY_DN1490_c0_g1	-8.52253	1.47739e-15	1.67012e-13	NA
TRINITY_DN36347_c0_g2	9.10068	1.67356e-15	1.8883e-13	NA
TRINITY_DN21794_c0_g1	-8.57235	1.75478e-15	1.9762e-13	NA
TRINITY_DN3675_c0_g2	-8.50699	1.76687e-15	1.98606e-13	NA
TRINITY_DN5529_c0_g1	6.06944	1.88338e-15	2.10907e-13	Nicastrin;
TRINITY_DN28451_c0_g1	-8.5169	1.93045e-15	2.15772e-13	NA
TRINITY_DN51905_c0_g1	-8.84429	2.14691e-15	2.39517e-13	Chromo (CHRromatin Organisation MOdifier) domain
TRINITY_DN52640_c0_g1	-6.89252	2.3041e-15	2.56573e-13	NA
TRINITY_DN39598_c0_g1	-6.26653	2.40394e-15	2.67192e-13	Replication protein A 32 kDa subunit A;
TRINITY_DN6475_c0_g1	-8.49386	2.43167e-15	2.6977e-13	NA
TRINITY_DN14122_c1_g1	-5.03905	2.55103e-15	2.82486e-13	NA
TRINITY_DN36074_c0_g1	6.92385	2.69806e-15	2.98213e-13	Caffeoyl-CoA O-methyltransferase 1;
TRINITY_DN25575_c0_g1	8.91056	2.76423e-15	3.04397e-13	NA
TRINITY_DN38554_c0_g1	7.11608	2.88666e-15	3.16127e-13	Protein SENESCENCE-ASSOCIATED GENE 21, mitochondrial {ECO:0000303|PubMed:9617813};
TRINITY_DN51903_c0_g1	8.97691	2.88572e-15	3.16127e-13	NA
TRINITY_DN7374_c0_g1	9.02381	3.23348e-15	3.53458e-13	NA
TRINITY_DN10842_c0_g1	-8.4959	3.34763e-15	3.65266e-13	NA
TRINITY_DN25202_c0_g1	-5.78786	3.50015e-15	3.81209e-13	NA
TRINITY_DN31701_c0_g1	-8.92596	3.88199e-15	4.21256e-13	NA
TRINITY_DN24177_c0_g1	-8.48548	4.06774e-15	4.4061e-13	NA
TRINITY_DN51163_c0_g1	8.90482	4.46357e-15	4.82608e-13	NA
TRINITY_DN37557_c0_g1	-8.51251	5.1091e-15	5.51403e-13	Valine N-monooxygenase 1;
TRINITY_DN2103_c0_g1	-3.87687	5.70965e-15	6.11785e-13	NA
TRINITY_DN17745_c0_g1	-2.19002	5.81603e-15	6.2095e-13	Plastidial pyruvate kinase 2;
TRINITY_DN9045_c0_g2	9.13413	5.81184e-15	6.2095e-13	NA
TRINITY_DN30782_c0_g1	-5.75406	5.94174e-15	6.33237e-13	NA
TRINITY_DN17732_c0_g1	8.92209	6.42071e-15	6.8306e-13	Transposon Ty3-I Gag-Pol polyprotein;
TRINITY_DN33163_c0_g1	6.86237	6.87468e-15	7.28752e-13	NA
TRINITY_DN11269_c0_g1	-2.78092	7.09068e-15	7.50315e-13	NA
TRINITY_DN20009_c0_g1	-8.53115	7.43045e-15	7.82101e-13	NA
TRINITY_DN50555_c0_g1	-8.55813	8.35789e-15	8.78168e-13	NA
TRINITY_DN11604_c0_g1	-2.61509	8.67714e-15	9.10106e-13	Probable glutathione S-transferase GSTU6;
TRINITY_DN1324_c0_g1	4.18946	1.13182e-14	1.17882e-12	NA
TRINITY_DN45415_c0_g1	8.80015	1.17709e-14	1.2217e-12	NA
TRINITY_DN16790_c0_g2	5.97894	1.3441e-14	1.38778e-12	NA
TRINITY_DN42460_c0_g1	3.87119	1.56734e-14	1.61268e-12	Peptidyl-prolyl cis-trans isomerase FKBP17-1, chloroplastic;
TRINITY_DN15167_c1_g1	2.72552	1.61546e-14	1.65933e-12	ABC transporter G family member 38 {ECO:0000303|PubMed:18299247};
TRINITY_DN2706_c0_g2	-8.33314	1.94106e-14	1.99034e-12	NA
TRINITY_DN50353_c0_g1	-6.68223	2.4297e-14	2.4871e-12	NA
TRINITY_DN4285_c0_g1	-4.64828	3.4243e-14	3.4932e-12	Protein ENHANCED DISEASE RESISTANCE 2;
TRINITY_DN20426_c0_g1	-6.27929	3.44723e-14	3.51058e-12	NA
TRINITY_DN15934_c0_g2	-3.55992	3.48727e-14	3.54529e-12	NA
TRINITY_DN23093_c0_g1	3.69591	3.53218e-14	3.58483e-12	Transposon Tf2-9 polyprotein;
TRINITY_DN47515_c0_g1	4.62308	3.59954e-14	3.64079e-12	Protein LURP-one-related 8;
TRINITY_DN24539_c0_g1	6.02471	3.73419e-14	3.77059e-12	NA
TRINITY_DN5701_c0_g2	4.79351	3.81445e-14	3.84511e-12	NA
TRINITY_DN49824_c0_g1	-6.67783	4.09018e-14	4.10223e-12	NA
TRINITY_DN26863_c0_g1	-8.27907	4.41981e-14	4.41796e-12	NA
TRINITY_DN20253_c0_g1	-6.05716	5.36945e-14	5.34925e-12	NA
TRINITY_DN19714_c0_g1	6.44867	6.20554e-14	6.15133e-12	1-aminocyclopropane-1-carboxylate oxidase 1;
TRINITY_DN14006_c1_g1	4.1045	6.24431e-14	6.17948e-12	NA
TRINITY_DN51407_c0_g1	8.65267	6.33317e-14	6.25702e-12	NA
TRINITY_DN15167_c2_g1	6.5349	6.35173e-14	6.26498e-12	NA
TRINITY_DN2091_c0_g2	9.57974	6.50082e-14	6.40143e-12	Probable helicase MAGATAMA 3;
TRINITY_DN31002_c0_g1	-4.31205	7.04774e-14	6.92853e-12	NA
TRINITY_DN40865_c0_g1	-8.27334	7.22755e-14	7.0936e-12	NA
TRINITY_DN32988_c0_g1	-6.71224	7.85052e-14	7.69235e-12	NA
TRINITY_DN863_c0_g2	8.77924	7.93748e-14	7.76479e-12	Arogenate dehydrogenase 2, chloroplastic;
TRINITY_DN21121_c0_g1	-8.56228	8.47875e-14	8.26712e-12	NA
TRINITY_DN580_c0_g1	-5.53587	8.54793e-14	8.32097e-12	NA
TRINITY_DN23856_c0_g1	-8.51174	9.53118e-14	9.24789e-12	NA
TRINITY_DN889_c0_g1	-4.31753	1.1076e-13	1.06945e-11	NA
TRINITY_DN20020_c0_g1	-8.19039	1.14643e-13	1.10516e-11	NA
TRINITY_DN1036_c0_g2	-4.47124	1.28301e-13	1.23283e-11	NA
TRINITY_DN8290_c0_g2	3.3708	1.33474e-13	1.28047e-11	NA
TRINITY_DN25319_c0_g1	8.64009	1.35533e-13	1.29813e-11	NA
TRINITY_DN32027_c0_g1	-8.43244	1.38638e-13	1.32574e-11	NA
TRINITY_DN23846_c0_g1	-8.17515	1.44274e-13	1.37742e-11	NA
TRINITY_DN17879_c0_g1	-5.58548	1.57161e-13	1.49566e-11	NA
TRINITY_DN38027_c0_g1	5.73391	1.65339e-13	1.56848e-11	NA
TRINITY_DN47380_c0_g1	5.85796	1.79556e-13	1.69795e-11	NA
TRINITY_DN49668_c0_g1	-8.29979	1.82905e-13	1.72687e-11	Flavonoid 3'-monooxygenase;
TRINITY_DN24172_c0_g1	5.97664	1.91816e-13	1.80814e-11	Heavy-metal-associated domain
TRINITY_DN41856_c0_g1	3.58654	1.97391e-13	1.85775e-11	NA
TRINITY_DN26799_c0_g1	-6.61367	2.19073e-13	2.05532e-11	NA
TRINITY_DN31564_c0_g1	-6.76861	2.23553e-13	2.09406e-11	NA
TRINITY_DN4024_c0_g1	-4.1229	2.40117e-13	2.24568e-11	Wall-associated receptor kinase-like 8;
TRINITY_DN35785_c0_g1	7.87436	2.42815e-13	2.26735e-11	Peroxygenase;
TRINITY_DN43334_c0_g1	-8.17256	2.46537e-13	2.2985e-11	NA
TRINITY_DN12051_c0_g1	-3.42046	2.4852e-13	2.30976e-11	Chitinase 2;
TRINITY_DN32925_c0_g1	-8.12133	2.97609e-13	2.76169e-11	Cytochrome P450 71A1;
TRINITY_DN7755_c0_g2	-8.10992	3.12691e-13	2.89263e-11	NA
TRINITY_DN39174_c0_g1	-6.56372	3.38442e-13	3.126e-11	NA
TRINITY_DN1098_c0_g1	-8.10067	3.64009e-13	3.34142e-11	NA
TRINITY_DN9300_c0_g1	8.74632	3.63705e-13	3.34142e-11	Probable 3-deoxy-D-manno-octulosonic acid transferase, mitochondrial;
TRINITY_DN8488_c0_g2	-8.11919	4.09433e-13	3.7411e-11	NA
TRINITY_DN27993_c0_g1	-8.11919	4.0926e-13	3.7411e-11	NA
TRINITY_DN1704_c1_g1	-4.39681	4.08207e-13	3.7411e-11	NA
TRINITY_DN18730_c0_g1	-8.29953	4.19891e-13	3.82492e-11	NA
TRINITY_DN4692_c1_g1	-8.09134	4.64912e-13	4.22857e-11	NA
TRINITY_DN29924_c0_g1	-8.07968	4.71136e-13	4.27865e-11	NA
TRINITY_DN7157_c0_g2	3.21837	4.76635e-13	4.30888e-11	Protein LAZ1 homolog 2 {ECO:0000303|PubMed:20830211};
TRINITY_DN51538_c0_g1	-8.08437	4.93726e-13	4.44988e-11	NA
TRINITY_DN11529_c1_g1	-4.19705	5.28995e-13	4.76055e-11	NA
TRINITY_DN26499_c0_g1	8.54025	5.6254e-13	5.04718e-11	NA
TRINITY_DN5423_c0_g1	8.49243	5.63894e-13	5.05172e-11	NA
TRINITY_DN1399_c0_g1	-3.80077	5.94397e-13	5.317e-11	NAC domain-containing protein 74;
TRINITY_DN11129_c0_g2	8.99002	5.98295e-13	5.34384e-11	NA
TRINITY_DN10224_c0_g1	-3.46078	6.11065e-13	5.44973e-11	NA
TRINITY_DN17719_c0_g1	-3.19014	6.2232e-13	5.53354e-11	NA
TRINITY_DN5750_c0_g1	5.67567	6.2167e-13	5.53354e-11	Myb/SANT-like DNA-binding domain
TRINITY_DN41571_c0_g1	-8.05363	6.28805e-13	5.58287e-11	NA
TRINITY_DN27678_c0_g1	-8.06551	6.43911e-13	5.70849e-11	NA
TRINITY_DN37009_c0_g1	5.96562	6.61305e-13	5.85397e-11	NA
TRINITY_DN5942_c0_g2	-8.04886	6.88849e-13	6.08875e-11	NA
TRINITY_DN16863_c0_g1	6.40458	7.43668e-13	6.56356e-11	Nucleobase-ascorbate transporter 6;
TRINITY_DN14527_c0_g4	-4.25215	8.01571e-13	7.06414e-11	NA
TRINITY_DN2861_c0_g2	5.22872	8.04558e-13	7.07999e-11	NA
TRINITY_DN36610_c0_g1	-8.02711	8.66318e-13	7.58984e-11	NA
TRINITY_DN1145_c0_g1	-8.05126	1.00555e-12	8.7838e-11	UDP-glucuronic acid decarboxylase 2;
TRINITY_DN1247_c0_g1	8.4097	1.03228e-12	9.00411e-11	NA
TRINITY_DN24618_c0_g1	6.43185	1.04376e-12	9.09097e-11	SWIM zinc finger
TRINITY_DN4178_c0_g1	-6.41702	1.05863e-12	9.20701e-11	NA
TRINITY_DN25511_c0_g1	4.71041	1.07323e-12	9.32038e-11	Pentatricopeptide repeat-containing protein At3g49170, chloroplastic;
TRINITY_DN29919_c0_g1	5.91295	1.10031e-12	9.54159e-11	NA
TRINITY_DN49090_c0_g1	-5.40823	1.10952e-12	9.6075e-11	UDP-glucuronate 4-epimerase 1;
TRINITY_DN8137_c0_g3	-8.00011	1.20139e-12	1.0388e-10	NA
TRINITY_DN46204_c0_g1	8.45466	1.33219e-12	1.14689e-10	NA
TRINITY_DN27945_c0_g1	-7.98751	1.34809e-12	1.15891e-10	NA
TRINITY_DN44183_c0_g1	3.50733	1.35629e-12	1.16428e-10	Protein BUD31 homolog 2;
TRINITY_DN12669_c0_g2	2.67209	1.35948e-12	1.16533e-10	Scopoletin glucosyltransferase;
TRINITY_DN24306_c0_g1	-7.98257	1.36226e-12	1.16604e-10	Anthocyanin regulatory Lc protein;
TRINITY_DN6829_c0_g1	8.73414	1.41918e-12	1.21302e-10	NA
TRINITY_DN4749_c0_g1	3.80916	1.57227e-12	1.34195e-10	NA
TRINITY_DN29976_c0_g1	-6.64968	1.66996e-12	1.42126e-10	Glycine--tRNA ligase, mitochondrial 1 {ECO:0000305};
TRINITY_DN8106_c0_g2	3.01473	1.69411e-12	1.4377e-10	Early nodulin-like protein 1;
TRINITY_DN20025_c0_g1	-5.18028	1.76502e-12	1.49575e-10	NA
TRINITY_DN3103_c0_g2	-3.78205	1.7927e-12	1.51704e-10	4Fe-4S single cluster domain of Ferredoxin I
TRINITY_DN42060_c0_g1	3.26089	1.82303e-12	1.54053e-10	DDE superfamily endonuclease
TRINITY_DN13656_c0_g2	3.00767	2.10592e-12	1.77454e-10	Alanine aminotransferase 2;
TRINITY_DN50860_c0_g1	-7.94966	2.19956e-12	1.84822e-10	NA
TRINITY_DN13667_c3_g1	5.89177	2.2185e-12	1.86151e-10	NA
TRINITY_DN44973_c0_g1	-4.55539	2.33429e-12	1.95591e-10	NA
TRINITY_DN20687_c0_g1	8.61189	2.413e-12	2.01902e-10	NA
TRINITY_DN18677_c0_g1	8.51315	2.42007e-12	2.0221e-10	NA
TRINITY_DN20753_c0_g1	8.33402	2.71917e-12	2.26566e-10	NA
TRINITY_DN14318_c2_g1	-1.87079	2.81393e-12	2.33808e-10	Probable metal-nicotianamine transporter YSL16;
TRINITY_DN10890_c0_g3	-8.48704	3.09684e-12	2.56403e-10	Transmembrane protein 53;
TRINITY_DN37380_c0_g1	-7.94676	3.09878e-12	2.56403e-10	NA
TRINITY_DN5444_c0_g1	6.16595	3.1489e-12	2.60188e-10	NA
TRINITY_DN10122_c0_g1	8.61695	3.19459e-12	2.63598e-10	NA	6
TRINITY_DN41945_c0_g1	-3.53441	3.29886e-12	2.71825e-10	Mavicyanin;
TRINITY_DN4722_c0_g1	-2.53882	3.56095e-12	2.93016e-10	Protein STICHEL;
TRINITY_DN33941_c0_g1	-8.27712	3.79191e-12	3.1159e-10	Serine/threonine-protein kinase Nek3;
TRINITY_DN14060_c1_g2	-2.16476	4.13165e-12	3.38574e-10	Beta-fructofuranosidase 1;
TRINITY_DN5168_c0_g1	-4.76739	4.51973e-12	3.69359e-10	NA
TRINITY_DN48772_c0_g1	8.40364	4.68987e-12	3.82215e-10	NA
TRINITY_DN2506_c0_g2	8.94154	5.49636e-12	4.4672e-10	NA
TRINITY_DN42829_c0_g1	-8.01898	5.50687e-12	4.46964e-10	NA
TRINITY_DN29884_c0_g1	-6.28908	5.61048e-12	4.54755e-10	NA
TRINITY_DN43430_c0_g2	-7.89213	6.07454e-12	4.91032e-10	Pentatricopeptide repeat-containing protein At5g57250, mitochondrial;
TRINITY_DN27865_c0_g1	-5.76166	6.4458e-12	5.1893e-10	NA
TRINITY_DN24781_c0_g1	6.08957	6.4633e-12	5.19637e-10	NA
TRINITY_DN35091_c0_g2	-7.89953	6.53145e-12	5.24409e-10	Photosystem I reaction centre subunit N (PSAN or PSI-N)
TRINITY_DN23411_c0_g2	5.54758	7.02755e-12	5.63481e-10	Transferase family
TRINITY_DN50779_c0_g1	8.29245	7.06218e-12	5.65496e-10	NA
TRINITY_DN29102_c0_g1	3.8233	7.1762e-12	5.73855e-10	Kynurenine--oxoglutarate transaminase 3;
TRINITY_DN3644_c0_g1	8.59972	7.21063e-12	5.75836e-10	NA
TRINITY_DN37864_c0_g1	-7.86787	7.50966e-12	5.98913e-10	Chromatin assembly factor 1 subunit FAS2 homolog;
TRINITY_DN7110_c0_g1	-2.38821	7.62655e-12	6.07422e-10	Probable glutathione S-transferase GSTU6;
TRINITY_DN39721_c0_g1	5.69133	7.64659e-12	6.08205e-10	NA
TRINITY_DN28128_c0_g1	8.31365	7.71298e-12	6.12668e-10	NA
TRINITY_DN29065_c0_g1	8.25563	7.76084e-12	6.15596e-10	NA
TRINITY_DN52782_c0_g1	8.29087	7.77051e-12	6.15596e-10	NA
TRINITY_DN14009_c0_g1	-7.88677	8.16844e-12	6.46261e-10	NA
TRINITY_DN14345_c1_g3	-8.30923	8.22743e-12	6.49246e-10	NA
TRINITY_DN11031_c1_g1	-5.87625	8.23192e-12	6.49246e-10	NA
TRINITY_DN5251_c0_g1	-2.27212	8.23886e-12	6.49246e-10	Protein argonaute 18;
TRINITY_DN29696_c0_g2	-7.84856	8.64543e-12	6.777e-10	NA
TRINITY_DN19256_c0_g1	6.23347	8.76197e-12	6.85032e-10	NA
TRINITY_DN18586_c0_g1	-3.60784	9.06515e-12	7.0688e-10	Non-specific lipid-transfer protein 2P;
TRINITY_DN15949_c0_g2	-3.8803	9.15812e-12	7.13196e-10	NA
TRINITY_DN18479_c0_g1	5.11979	9.29906e-12	7.23226e-10	NA
TRINITY_DN53131_c0_g1	-4.62686	9.46388e-12	7.35086e-10	NA
TRINITY_DN6006_c0_g2	-7.86247	9.55784e-12	7.41417e-10	NA
TRINITY_DN9807_c0_g2	8.30645	9.6193e-12	7.45214e-10	NA
TRINITY_DN4462_c0_g1	8.33828	9.87379e-12	7.63936e-10	Rho GTPase-activating protein REN1;
TRINITY_DN38808_c0_g1	8.27964	1.06061e-11	8.18467e-10	NA
TRINITY_DN42667_c0_g1	8.21509	1.07858e-11	8.31258e-10	NA
TRINITY_DN697_c0_g1	8.2305	1.09456e-11	8.42484e-10	ACT domain-containing protein ACR4 {ECO:0000305};
TRINITY_DN1337_c0_g1	-8.21656	1.10282e-11	8.47746e-10	Protein CHROMATIN REMODELING 24 {ECO:0000303|PubMed:16547115};
TRINITY_DN9660_c0_g2	-4.30165	1.112e-11	8.53707e-10	Transmembrane 9 superfamily member 10 {ECO:0000305};
TRINITY_DN14636_c1_g1	5.2905	1.15892e-11	8.88583e-10	NA
TRINITY_DN47686_c0_g1	5.38577	1.16732e-11	8.93867e-10	NA
TRINITY_DN33075_c0_g1	-6.21573	1.17201e-11	8.96258e-10	NA
TRINITY_DN5540_c0_g2	-5.20542	1.18425e-11	9.03348e-10	NA
TRINITY_DN5825_c0_g1	-2.48192	1.29148e-11	9.82628e-10	NA
TRINITY_DN4763_c0_g1	8.39883	1.3919e-11	1.05768e-09	NA
TRINITY_DN33166_c0_g1	-6.19708	1.41575e-11	1.07444e-09	Anthocyanin regulatory Lc protein;
TRINITY_DN46129_c0_g1	-7.7775	1.4954e-11	1.13344e-09	Dipeptidyl aminopeptidase BIII {ECO:0000312|EMBL:BAO18428.1};
TRINITY_DN5513_c0_g1	5.47751	1.74174e-11	1.31848e-09	NA
TRINITY_DN44500_c0_g1	-6.17825	1.76726e-11	1.3361e-09	NA
TRINITY_DN24499_c0_g1	8.26491	1.84418e-11	1.39248e-09	NA
TRINITY_DN11986_c0_g1	-7.80691	1.95265e-11	1.47252e-09	Trihelix transcription factor ASIL2 {ECO:0000305};
TRINITY_DN31427_c0_g1	8.53206	2.02761e-11	1.52712e-09	NA
TRINITY_DN35168_c0_g1	3.17388	2.13427e-11	1.60542e-09	Acyl-acyl carrier protein thioesterase ATL4, chloroplastic {ECO:0000305};
TRINITY_DN6838_c0_g1	3.35283	2.22592e-11	1.67225e-09	MuDR family transposase
TRINITY_DN11104_c0_g1	8.50684	2.25231e-11	1.68994e-09	NA
TRINITY_DN20317_c0_g1	8.25931	2.26938e-11	1.70061e-09	NA
TRINITY_DN23954_c0_g1	8.16553	2.27638e-11	1.70371e-09	NA
TRINITY_DN13205_c0_g1	3.41688	2.437e-11	1.81935e-09	Phosphatidylinositol 4-phosphate 5-kinase 1;
TRINITY_DN19364_c0_g1	5.30656	2.46786e-11	1.84009e-09	NA
TRINITY_DN47451_c0_g1	-7.94091	2.48532e-11	1.85078e-09	NA
TRINITY_DN2778_c0_g1	8.67326	2.59976e-11	1.92877e-09	Peptidyl-prolyl cis-trans isomerase FKBP13, chloroplastic {ECO:0000303|PubMed:12424338};
TRINITY_DN15677_c0_g2	8.19752	2.83347e-11	2.09434e-09	NA
TRINITY_DN7101_c0_g1	8.14716	2.91602e-11	2.15269e-09	Regulatory-associated protein of TOR 1;
TRINITY_DN26463_c0_g1	-4.36986	2.96582e-11	2.18674e-09	NA
TRINITY_DN12329_c1_g1	-2.96429	3.12195e-11	2.29902e-09	NA
TRINITY_DN34039_c0_g1	6.21024	3.17857e-11	2.33782e-09	NA
TRINITY_DN5937_c0_g1	-8.01715	3.31959e-11	2.43553e-09	NA
TRINITY_DN340_c0_g2	-7.72825	3.43031e-11	2.51366e-09	NA
TRINITY_DN2584_c0_g2	-5.20517	3.68646e-11	2.69473e-09	NA
TRINITY_DN49091_c0_g1	8.13797	3.8288e-11	2.79535e-09	NA
TRINITY_DN25920_c0_g1	-7.72999	3.85787e-11	2.8121e-09	NA
TRINITY_DN27689_c0_g1	6.11526	3.86117e-11	2.8121e-09	NA
TRINITY_DN18896_c0_g1	-7.70099	4.15735e-11	3.01674e-09	Naringenin,2-oxoglutarate 3-dioxygenase;
TRINITY_DN45423_c0_g1	-7.76839	4.21661e-11	3.05601e-09	NA
TRINITY_DN51986_c0_g1	-5.64171	4.33738e-11	3.13973e-09	GDSL esterase/lipase CPRD49;
TRINITY_DN5803_c0_g1	-5.53693	4.65708e-11	3.36706e-09	NA
TRINITY_DN14702_c0_g1	-1.9593	4.68311e-11	3.38177e-09	Cytochrome P450 72A15;
TRINITY_DN33445_c0_g1	-4.12887	4.70245e-11	3.39163e-09	NA
TRINITY_DN17991_c0_g1	-4.3273	5.00572e-11	3.60164e-09	GDP-mannose 3,5-epimerase 2;
TRINITY_DN47589_c0_g1	-4.88384	5.1157e-11	3.67633e-09	RNA-binding KH domain-containing protein PEPPER {ECO:0000303|PubMed:16356489};
TRINITY_DN25239_c0_g1	4.27385	5.58878e-11	4.01147e-09	Autophagy-related protein 27
TRINITY_DN15741_c0_g2	2.30032	5.59683e-11	4.01241e-09	Cell differentiation protein RCD1 homolog;
TRINITY_DN43346_c0_g1	5.40673	5.73944e-11	4.1097e-09	Pto-interacting protein 1;
TRINITY_DN39232_c0_g1	-5.4653	6.10859e-11	4.36878e-09	NA
TRINITY_DN41300_c0_g1	6.04186	6.15316e-11	4.39538e-09	NA
TRINITY_DN7809_c0_g1	-2.90469	6.16833e-11	4.40094e-09	Chitinase 2;
TRINITY_DN25803_c0_g1	6.11278	6.43785e-11	4.58774e-09	MuDR family transposase
TRINITY_DN7040_c0_g1	4.41066	6.51649e-11	4.63823e-09	Serine/threonine-protein phosphatase 6 regulatory subunit 1;
TRINITY_DN9930_c0_g1	2.07301	6.88236e-11	4.8928e-09	Peroxisomal (S)-2-hydroxy-acid oxidase GLO3;
TRINITY_DN41979_c0_g2	8.13654	7.20805e-11	5.11823e-09	NA
TRINITY_DN33485_c0_g1	-7.87953	7.62562e-11	5.40829e-09	NA
TRINITY_DN12101_c0_g1	2.26849	8.00093e-11	5.66772e-09	Zinc transporter 2;
TRINITY_DN47490_c0_g1	-4.34195	8.1541e-11	5.76689e-09	NA
TRINITY_DN15677_c0_g1	3.62311	8.16028e-11	5.76689e-09	NA
TRINITY_DN47689_c0_g1	5.86081	8.2766e-11	5.84216e-09	Ran-binding protein 1 homolog b;
TRINITY_DN38051_c0_g1	-2.73988	8.38789e-11	5.90672e-09	NA
TRINITY_DN13953_c2_g1	-2.63401	8.58495e-11	6.03835e-09	NA
TRINITY_DN13423_c0_g1	-2.69912	9.11522e-11	6.40377e-09	Sn1-specific diacylglycerol lipase alpha;
TRINITY_DN21418_c0_g1	5.26211	9.19196e-11	6.45007e-09	NA
TRINITY_DN20100_c0_g1	5.94225	9.3926e-11	6.5831e-09	NA
TRINITY_DN17122_c0_g1	4.1685	9.61138e-11	6.72853e-09	NA
TRINITY_DN48392_c0_g1	-5.46618	9.99665e-11	6.99003e-09	NA
TRINITY_DN3995_c0_g1	8.21895	1.01808e-10	7.09379e-09	Protein kish-A;
TRINITY_DN41567_c1_g1	3.61151	1.06945e-10	7.44306e-09	NA
TRINITY_DN20961_c0_g1	-7.94427	1.07537e-10	7.4755e-09	NA
TRINITY_DN47997_c0_g1	-4.47969	1.09306e-10	7.58963e-09	NA
TRINITY_DN4692_c0_g1	-4.20716	1.10242e-10	7.64568e-09	LOB domain-containing protein 4;
TRINITY_DN2742_c0_g1	-7.7149	1.15658e-10	8.01203e-09	NA
TRINITY_DN12146_c0_g2	-2.2077	1.17763e-10	8.14836e-09	Probable apyrase 3;
TRINITY_DN47394_c0_g1	-2.34429	1.23708e-10	8.54975e-09	Probable inactive beta-glucosidase 14;
TRINITY_DN18519_c0_g1	8.05382	1.27389e-10	8.78379e-09	NA
TRINITY_DN40639_c0_g1	-4.83819	1.31793e-10	9.07693e-09	NA
TRINITY_DN21656_c0_g1	-7.68109	1.32357e-10	9.0948e-09	NA
TRINITY_DN24978_c0_g1	8.20781	1.35382e-10	9.29189e-09	NA
TRINITY_DN25218_c0_g1	3.47405	1.40556e-10	9.63592e-09	Putative nuclease HARBI1;
TRINITY_DN12501_c0_g1	-2.85457	1.43003e-10	9.78118e-09	Alpha-mannosidase {ECO:0000303|PubMed:4973951};
TRINITY_DN51721_c0_g1	-5.7115	1.44447e-10	9.86864e-09	NA
TRINITY_DN1181_c0_g2	-7.87648	1.47662e-10	1.00767e-08	NA
TRINITY_DN31678_c0_g1	8.00835	1.49664e-10	1.02016e-08	Putative homeobox-leucine zipper protein HOX26;
TRINITY_DN42472_c0_g1	-7.59855	1.54534e-10	1.05216e-08	NA
TRINITY_DN16476_c0_g1	2.64604	1.68712e-10	1.14606e-08	Aspartic proteinase oryzasin-1;
TRINITY_DN30972_c0_g1	-2.72191	1.69918e-10	1.15295e-08	BTB/POZ domain-containing protein NPY1;
TRINITY_DN42718_c0_g1	3.85846	1.72089e-10	1.16635e-08	1,4-dihydroxy-2-naphthoyl-CoA thioesterase 1 {ECO:0000303|PubMed:22372525};
TRINITY_DN7985_c0_g1	8.23277	1.74112e-10	1.17872e-08	Histone-lysine N-methyltransferase, H3 lysine-9 specific SUVH5;
TRINITY_DN18584_c0_g1	-7.82434	1.80999e-10	1.22396e-08	UPF0160 protein C694.04c;
TRINITY_DN31590_c0_g1	2.09453	1.81808e-10	1.22803e-08	NA
TRINITY_DN35139_c0_g1	-2.9564	1.83606e-10	1.23877e-08	Thiol:disulfide interchange protein TxlA homolog;
TRINITY_DN20343_c0_g1	5.02867	1.88466e-10	1.27012e-08	Metacaspase-4;
TRINITY_DN33885_c0_g1	-5.99179	1.89545e-10	1.27595e-08	NA
TRINITY_DN1109_c0_g2	4.22696	1.91996e-10	1.29099e-08	DNA mismatch repair protein MLH1;
TRINITY_DN19760_c0_g1	-6.21491	1.9839e-10	1.33248e-08	NA
TRINITY_DN5291_c0_g2	7.94222	2.04536e-10	1.37221e-08	NA
TRINITY_DN329_c0_g1	-3.72766	2.05382e-10	1.37479e-08	NA
TRINITY_DN13542_c0_g1	-2.01585	2.08344e-10	1.39149e-08	Putative AC transposase;
TRINITY_DN41710_c0_g1	6.39167	2.16504e-10	1.44422e-08	Probable LRR receptor-like serine/threonine-protein kinase At4g08850;
TRINITY_DN51127_c0_g1	5.86798	2.42061e-10	1.60947e-08	NA
TRINITY_DN29275_c0_g1	5.82228	2.42979e-10	1.61377e-08	NA
TRINITY_DN16731_c0_g1	-6.16165	2.65102e-10	1.75678e-08	NA
TRINITY_DN24316_c0_g1	-8.06619	2.80881e-10	1.85721e-08	NA
TRINITY_DN45956_c0_g1	-5.93498	2.83101e-10	1.86785e-08	NA
TRINITY_DN9045_c0_g1	6.79155	2.83117e-10	1.86785e-08	NA
TRINITY_DN5412_c0_g1	7.63079	2.91325e-10	1.91988e-08	Protein ECERIFERUM 1;
TRINITY_DN22311_c0_g1	-7.56723	3.02361e-10	1.9904e-08	NA
TRINITY_DN32436_c0_g1	7.88365	3.03071e-10	1.99287e-08	NA
TRINITY_DN12346_c1_g2	8.09959	3.06714e-10	2.01461e-08	NA
TRINITY_DN10611_c0_g1	-2.34909	3.11785e-10	2.04341e-08	NA
TRINITY_DN5529_c0_g2	7.94902	3.17172e-10	2.07643e-08	NA
TRINITY_DN4577_c0_g2	-7.54444	3.25417e-10	2.12807e-08	NA
TRINITY_DN1903_c0_g2	8.1944	3.27006e-10	2.13612e-08	Ras-related protein RABA4b {ECO:0000303|PubMed:12644670};
TRINITY_DN16932_c0_g1	3.20064	3.36659e-10	2.19677e-08	Transposon Ty3-I Gag-Pol polyprotein;
TRINITY_DN37047_c0_g1	-7.53676	3.50796e-10	2.28651e-08	NA
TRINITY_DN9310_c0_g2	-4.59795	3.59993e-10	2.34389e-08	NA
TRINITY_DN30957_c0_g1	8.06275	3.70795e-10	2.40895e-08	NA
TRINITY_DN32475_c0_g1	-2.3074	3.76201e-10	2.44141e-08	Probable inactive beta-glucosidase 14;
TRINITY_DN14060_c1_g1	-1.96305	3.80588e-10	2.46719e-08	Beta-fructofuranosidase 1;
TRINITY_DN15768_c0_g2	-7.97991	3.81471e-10	2.47024e-08	NA
TRINITY_DN52136_c0_g1	5.79939	3.92795e-10	2.5408e-08	(+)-neomenthol dehydrogenase;
TRINITY_DN7248_c0_g2	-3.08768	3.93583e-10	2.54314e-08	NA
TRINITY_DN17637_c0_g1	6.09191	3.95993e-10	2.55594e-08	Chaperone protein ClpB1;
TRINITY_DN35110_c0_g2	-8.14209	3.98511e-10	2.5694e-08	zinc-finger of the FCS-type, C2-C2
TRINITY_DN38679_c0_g1	-8.12965	4.03638e-10	2.59965e-08	40S ribosomal protein S19;
TRINITY_DN7796_c0_g1	4.31388	4.28001e-10	2.75358e-08	Cystathionine gamma-synthase 1, chloroplastic {ECO:0000305};
TRINITY_DN38449_c0_g1	8.01505	4.38412e-10	2.81752e-08	NA
TRINITY_DN4442_c0_g2	8.52952	4.42215e-10	2.8389e-08	Preprotein translocase subunit SCY2, chloroplastic;
TRINITY_DN30412_c0_g1	2.00036	4.57228e-10	2.92896e-08	Chlorophyll a-b binding protein 1D;
TRINITY_DN45412_c0_g1	-5.25544	4.661e-10	2.98259e-08	NA
TRINITY_DN5976_c0_g2	8.23395	4.66947e-10	2.98481e-08	Parkeol synthase;
TRINITY_DN39335_c0_g1	-8.32285	4.74668e-10	3.02766e-08	NA
TRINITY_DN22149_c0_g1	-7.55118	4.74465e-10	3.02766e-08	NA
TRINITY_DN52938_c0_g1	8.65248	5.03167e-10	3.206e-08	NA
TRINITY_DN51369_c0_g1	7.95064	5.36263e-10	3.40959e-08	NA
TRINITY_DN11180_c1_g1	3.27327	5.79203e-10	3.67085e-08	NA
TRINITY_DN42836_c0_g1	-2.91292	5.86735e-10	3.71463e-08	Bifunctional epoxide hydrolase 2;
TRINITY_DN13041_c1_g1	5.65258	5.8888e-10	3.72426e-08	Sugar transporter ERD6-like 6;
TRINITY_DN21437_c0_g1	7.83406	5.94289e-10	3.75448e-08	NA
TRINITY_DN37725_c0_g1	5.6599	6.45975e-10	4.07669e-08	NA
TRINITY_DN27620_c0_g1	-7.77994	7.40588e-10	4.65898e-08	NA
TRINITY_DN14042_c0_g1	-2.02042	7.70815e-10	4.84402e-08	Pentatricopeptide repeat-containing protein At4g16390, chloroplastic;
TRINITY_DN8452_c0_g1	-2.17267	7.96009e-10	4.99708e-08	Patatin-like protein 3;
TRINITY_DN14726_c3_g1	2.6101	8.06429e-10	5.05716e-08	NA
TRINITY_DN22087_c0_g1	7.87459	8.22119e-10	5.15013e-08	NA
TRINITY_DN7285_c0_g2	8.30927	8.22989e-10	5.15016e-08	Indole-3-glycerol phosphate lyase, chloroplastic;
TRINITY_DN51986_c0_g2	-4.20666	8.32337e-10	5.2032e-08	GDSL esterase/lipase CPRD49;
TRINITY_DN44745_c0_g1	-5.98903	8.51431e-10	5.31698e-08	NA
TRINITY_DN18510_c0_g1	-3.84664	8.55027e-10	5.33384e-08	NA
TRINITY_DN8560_c0_g1	-7.49199	8.67354e-10	5.40508e-08	NA
TRINITY_DN24581_c0_g1	-5.84601	8.96378e-10	5.58012e-08	NA
TRINITY_DN48540_c0_g2	7.84209	8.98971e-10	5.59041e-08	Probable carboxylesterase 15;
TRINITY_DN29439_c0_g1	7.8065	9.67816e-10	6.01227e-08	NA
TRINITY_DN38834_c0_g1	-4.07329	9.88939e-10	6.1307e-08	NA
TRINITY_DN25245_c0_g1	8.01912	1.00891e-09	6.24153e-08	NA
TRINITY_DN8498_c0_g1	7.84583	1.0209e-09	6.30914e-08	NA
TRINITY_DN8417_c1_g1	7.78953	1.04736e-09	6.46598e-08	NA
TRINITY_DN28984_c0_g1	-7.40055	1.08298e-09	6.66516e-08	NA
TRINITY_DN30673_c0_g1	-7.60195	1.11952e-09	6.88292e-08	NA
TRINITY_DN52868_c0_g1	8.45164	1.16205e-09	7.13702e-08	Probable ion channel POLLUX;
TRINITY_DN52789_c0_g1	-5.79921	1.17577e-09	7.21382e-08	NA
TRINITY_DN7586_c0_g1	-7.51626	1.18034e-09	7.22702e-08	NA
TRINITY_DN50075_c1_g1	7.75641	1.18019e-09	7.22702e-08	Protein kinase PINOID 2;
TRINITY_DN24962_c0_g1	4.39033	1.1938e-09	7.30194e-08	NA
TRINITY_DN12146_c0_g1	-2.25301	1.20539e-09	7.36522e-08	Probable apyrase 3;
TRINITY_DN15279_c0_g1	7.99601	1.24938e-09	7.62623e-08	Fatty acid amide hydrolase;
TRINITY_DN180_c0_g2	4.7039	1.30153e-09	7.93638e-08	NA
TRINITY_DN5728_c0_g1	3.37882	1.30658e-09	7.95905e-08	NA
TRINITY_DN37362_c0_g1	-4.37783	1.32729e-09	8.07696e-08	NA
TRINITY_DN17077_c0_g1	4.21965	1.40169e-09	8.52096e-08	NA
TRINITY_DN37107_c0_g1	8.01346	1.45686e-09	8.84734e-08	NA
TRINITY_DN47988_c0_g1	-2.29243	1.47135e-09	8.92627e-08	NA
TRINITY_DN41564_c0_g1	-7.78311	1.49853e-09	9.07266e-08	Aspartyl protease
TRINITY_DN51643_c0_g1	-4.70066	1.53413e-09	9.27874e-08	Thaumatin-like protein;
TRINITY_DN11482_c0_g1	1.89731	1.56783e-09	9.47295e-08	Phosphatidylinositol-glycan biosynthesis class F protein;
TRINITY_DN35038_c0_g1	7.92368	1.5826e-09	9.55254e-08	NA
TRINITY_DN1096_c0_g1	-2.94632	1.79195e-09	1.07943e-07	Gamma-aminobutyrate transaminase 1, mitochondrial;
TRINITY_DN49790_c0_g1	-7.33077	1.82677e-09	1.09929e-07	NA
TRINITY_DN35387_c0_g1	-7.59924	1.84831e-09	1.11113e-07	Gag-Pol polyprotein;
TRINITY_DN2054_c0_g2	-2.30176	1.86047e-09	1.11732e-07	NA
TRINITY_DN19838_c0_g1	7.78018	1.86761e-09	1.12047e-07	NA
TRINITY_DN32658_c0_g1	-7.41986	1.8839e-09	1.12911e-07	Myosin-binding protein 2 {ECO:0000303|PubMed:23995081};
TRINITY_DN38069_c0_g1	3.69815	1.91847e-09	1.14752e-07	NA
TRINITY_DN4172_c0_g1	4.38202	1.91803e-09	1.14752e-07	IQ domain-containing protein IQM2 {ECO:0000305};
TRINITY_DN29880_c0_g1	-4.25585	1.98772e-09	1.18775e-07	NA
TRINITY_DN33519_c0_g1	-6.00431	2.06976e-09	1.23553e-07	NA
TRINITY_DN28139_c0_g1	-7.53468	2.08922e-09	1.2459e-07	NA
TRINITY_DN16243_c0_g2	5.62532	2.1311e-09	1.2696e-07	DNA replication licensing factor MCM3 homolog 2;
TRINITY_DN48764_c0_g1	-3.16138	2.14764e-09	1.27818e-07	Probable leucine-rich repeat receptor-like protein kinase IMK3;
TRINITY_DN25688_c0_g1	7.83276	2.19482e-09	1.30366e-07	Retrovirus-related Pol polyprotein from transposon 297;
TRINITY_DN37634_c0_g1	-3.97026	2.27098e-09	1.34755e-07	NA
TRINITY_DN26927_c0_g1	-3.47542	2.33725e-09	1.38549e-07	Thioredoxin X, chloroplastic;
TRINITY_DN2375_c0_g1	5.4484	2.35095e-09	1.39222e-07	NA
TRINITY_DN12668_c0_g1	2.12052	2.55625e-09	1.5093e-07	Xyloglucan endotransglycosylase/hydrolase protein 8;
TRINITY_DN42086_c0_g1	7.78545	2.82219e-09	1.66467e-07	Dephospho-CoA kinase;
TRINITY_DN46510_c0_g1	5.25378	2.89161e-09	1.70393e-07	E3 ubiquitin-protein ligase RING1;
TRINITY_DN48305_c0_g1	5.77551	2.92853e-09	1.72398e-07	NA
TRINITY_DN17429_c0_g1	2.80494	2.97236e-09	1.74633e-07	NA
TRINITY_DN26577_c0_g1	-4.43501	3.03008e-09	1.77849e-07	10-deacetylbaccatin III 10-O-acetyltransferase;
TRINITY_DN40661_c0_g1	-7.41236	3.05441e-09	1.79048e-07	NA
TRINITY_DN51248_c0_g1	-7.41236	3.05651e-09	1.79048e-07	Transposon Ty3-I Gag-Pol polyprotein;
TRINITY_DN26487_c0_g1	-5.04143	3.12855e-09	1.83088e-07	NA
TRINITY_DN22999_c0_g1	2.18926	3.25017e-09	1.90018e-07	Phospholipase A1-II 7;
TRINITY_DN39373_c0_g1	7.8982	3.27716e-09	1.91409e-07	NA
TRINITY_DN50236_c0_g1	-7.37866	3.31147e-09	1.93223e-07	Copia protein;
TRINITY_DN9085_c0_g3	5.72793	3.32799e-09	1.93997e-07	NA
TRINITY_DN26546_c0_g1	8.68521	3.40441e-09	1.98258e-07	NA
TRINITY_DN42924_c0_g1	5.04455	3.49869e-09	2.03549e-07	Salutaridine reductase {ECO:0000312|EMBL:ABO93462.1};
TRINITY_DN17537_c0_g1	-7.2572	3.60699e-09	2.09578e-07	NA
TRINITY_DN2054_c1_g1	-2.49511	3.69406e-09	2.14288e-07	NA
TRINITY_DN43090_c0_g1	8.66049	3.7432e-09	2.16927e-07	NA
TRINITY_DN34864_c0_g1	-5.74522	3.76101e-09	2.17748e-07	NA
TRINITY_DN18986_c0_g1	5.8599	3.81824e-09	2.20846e-07	Regulatory-associated protein of TOR 1;
TRINITY_DN22836_c0_g2	7.88252	3.84405e-09	2.22123e-07	Protein NSP-INTERACTING KINASE 3;
TRINITY_DN49761_c0_g1	8.15606	3.97969e-09	2.29738e-07	Probable protein S-acyltransferase 9;
TRINITY_DN19139_c0_g1	-7.67003	4.03974e-09	2.32979e-07	NA
TRINITY_DN50356_c0_g1	5.84569	4.07261e-09	2.34421e-07	NA
TRINITY_DN51336_c0_g1	-5.66487	4.10688e-09	2.36165e-07	Auxin response factor 12;
TRINITY_DN14600_c0_g1	-2.18583	4.1812e-09	2.40207e-07	Protein of unknown function, DUF573
TRINITY_DN21726_c0_g1	-3.60757	4.35216e-09	2.49788e-07	DNA topoisomerase 2;
TRINITY_DN18378_c0_g1	3.33338	4.60052e-09	2.63788e-07	Transcription repressor OFP6;
TRINITY_DN46818_c0_g1	-7.23398	4.67425e-09	2.67758e-07	NA
TRINITY_DN37024_c0_g1	3.24627	4.7866e-09	2.73665e-07	Phytosulfokines 5;
TRINITY_DN23345_c0_g1	5.76146	4.79573e-09	2.73665e-07	NA
TRINITY_DN45669_c0_g1	7.7122	4.7917e-09	2.73665e-07	NA
TRINITY_DN41653_c0_g1	2.83148	4.80753e-09	2.74075e-07	NA
TRINITY_DN47666_c0_g1	7.69234	4.85667e-09	2.76612e-07	Transposon Ty3-I Gag-Pol polyprotein;
TRINITY_DN13805_c1_g1	-2.63258	5.04358e-09	2.86709e-07	NA
TRINITY_DN48199_c0_g1	5.5808	5.19715e-09	2.95157e-07	NA
TRINITY_DN21795_c0_g1	-4.716	5.21263e-09	2.95754e-07	NA
TRINITY_DN50157_c0_g1	-3.57825	5.25562e-09	2.9791e-07	BTB/POZ domain-containing protein NPY1;
TRINITY_DN43232_c0_g1	-7.22638	5.35396e-09	3.03196e-07	NA
TRINITY_DN19483_c0_g1	7.91891	5.42466e-09	3.06908e-07	NA
TRINITY_DN35017_c0_g1	7.64744	5.45067e-09	3.08087e-07	NA
TRINITY_DN23522_c0_g1	-1.92817	5.54227e-09	3.12888e-07	Uncharacterized protein At2g33490;
TRINITY_DN50381_c0_g1	6.82358	5.83625e-09	3.28634e-07	NA
TRINITY_DN6606_c0_g2	5.60264	5.84854e-09	3.29015e-07	NA
TRINITY_DN2576_c0_g2	8.05859	5.90893e-09	3.32098e-07	NA
TRINITY_DN16316_c1_g3	7.73224	6.35138e-09	3.56629e-07	NA
TRINITY_DN14243_c1_g1	2.17598	6.36344e-09	3.5697e-07	NA
TRINITY_DN4660_c1_g1	-4.58291	6.40662e-09	3.59054e-07	NA
TRINITY_DN24165_c0_g2	-7.20373	6.53598e-09	3.6596e-07	NA
TRINITY_DN44851_c0_g1	3.44365	6.86317e-09	3.83919e-07	Pathogen-related protein;
TRINITY_DN26591_c0_g1	-7.40458	6.89112e-09	3.8512e-07	NA
TRINITY_DN10105_c0_g1	-1.81796	7.00961e-09	3.9106e-07	Dihydroflavonol-4-reductase;
TRINITY_DN26840_c0_g1	7.82106	7.01053e-09	3.9106e-07	NA
TRINITY_DN26986_c0_g1	-4.80462	7.33303e-09	4.07904e-07	NA
TRINITY_DN38299_c0_g1	-7.52466	7.39098e-09	4.10744e-07	NA
TRINITY_DN26338_c0_g2	-7.43154	7.50547e-09	4.1633e-07	NA
TRINITY_DN29438_c0_g1	-7.33923	7.50146e-09	4.1633e-07	NA
TRINITY_DN32224_c0_g1	-7.19505	7.78345e-09	4.31348e-07	NA
TRINITY_DN20502_c0_g1	7.69755	8.27405e-09	4.5811e-07	NA
TRINITY_DN1022_c0_g2	-7.1641	8.2933e-09	4.5875e-07	NA
TRINITY_DN201_c0_g1	1.68085	8.50768e-09	4.70172e-07	ATP-dependent zinc metalloprotease FTSH 8, mitochondrial;
TRINITY_DN49314_c0_g1	-3.30616	8.65807e-09	4.77597e-07	GDSL esterase/lipase At5g45910;
TRINITY_DN16177_c0_g3	2.0189	9.10921e-09	5.01554e-07	Long chain acyl-CoA synthetase 9, chloroplastic;
TRINITY_DN12138_c0_g1	1.72774	9.21018e-09	5.06462e-07	Uncharacterized CRM domain-containing protein At3g25440, chloroplastic;
TRINITY_DN7748_c0_g2	-3.1559	9.36638e-09	5.14288e-07	NA
TRINITY_DN48669_c0_g1	3.13346	9.46809e-09	5.19394e-07	NA
TRINITY_DN45835_c0_g1	-3.38286	9.9062e-09	5.42927e-07	NA
TRINITY_DN34004_c0_g1	-5.00002	9.99578e-09	5.47333e-07	NA
TRINITY_DN48681_c0_g1	3.73911	1.00351e-08	5.48982e-07	LRR receptor-like serine/threonine-protein kinase HSL2;
TRINITY_DN18491_c0_g1	-3.8188	1.00874e-08	5.51339e-07	NA
TRINITY_DN13123_c0_g1	-7.13109	1.02827e-08	5.60979e-07	NA
TRINITY_DN6987_c0_g2	-7.13109	1.03166e-08	5.62316e-07	NA
TRINITY_DN15279_c0_g2	3.11838	1.04185e-08	5.6735e-07	Fatty acid amide hydrolase;
TRINITY_DN23925_c0_g1	-2.30269	1.04483e-08	5.68457e-07	Beta-glucosidase 18;
TRINITY_DN31121_c0_g1	4.52848	1.06098e-08	5.76714e-07	NA
TRINITY_DN44935_c0_g1	-7.13891	1.10193e-08	5.98429e-07	NA
TRINITY_DN51278_c0_g1	-7.20318	1.12245e-08	6.09017e-07	NA
TRINITY_DN3644_c0_g2	5.7737	1.13457e-08	6.15031e-07	NA
TRINITY_DN48379_c0_g1	8.20453	1.13976e-08	6.17284e-07	NA
TRINITY_DN4619_c0_g1	7.54444	1.15264e-08	6.23694e-07	Nicotianamine aminotransferase A {ECO:0000312|EMBL:BAA87052.2};
TRINITY_DN32133_c0_g1	7.93639	1.17034e-08	6.32693e-07	NA
TRINITY_DN6660_c0_g1	4.92075	1.18856e-08	6.41961e-07	Disease resistance RPP8-like protein 3;
TRINITY_DN27468_c0_g1	-4.80217	1.21246e-08	6.54276e-07	NA
TRINITY_DN44411_c0_g1	7.53352	1.32922e-08	7.15989e-07	NA
TRINITY_DN33788_c0_g1	-7.14686	1.35125e-08	7.26545e-07	NA
TRINITY_DN45753_c0_g1	-5.98454	1.35126e-08	7.26545e-07	NA
TRINITY_DN41283_c0_g1	-7.18762	1.3549e-08	7.27847e-07	Peptide-N4-(N-acetyl-beta-glucosaminyl)asparagine amidase A;
TRINITY_DN27716_c0_g1	7.477	1.37712e-08	7.39117e-07	CCR4-NOT transcription complex subunit 1;
TRINITY_DN22359_c0_g1	7.51353	1.38996e-08	7.45336e-07	NA
TRINITY_DN15279_c1_g1	2.46971	1.42687e-08	7.6444e-07	NA
TRINITY_DN11411_c1_g1	7.51904	1.52108e-08	8.13451e-07	NA
TRINITY_DN24346_c0_g1	-7.08112	1.55311e-08	8.29833e-07	NA
TRINITY_DN5447_c0_g1	2.9758	1.56039e-08	8.32977e-07	NA
TRINITY_DN27950_c0_g1	7.96285	1.58655e-08	8.46184e-07	NA
TRINITY_DN10105_c0_g2	-3.83808	1.59145e-08	8.48038e-07	zinc-binding in reverse transcriptase
TRINITY_DN5909_c0_g1	7.79858	1.60618e-08	8.55121e-07	NA
TRINITY_DN36299_c0_g1	3.66576	1.61572e-08	8.59434e-07	NA
TRINITY_DN6161_c0_g1	4.6154	1.64151e-08	8.72375e-07	NA
TRINITY_DN9221_c0_g1	2.01619	1.69578e-08	9.0041e-07	Probable amino acid permease 7;
TRINITY_DN6987_c0_g1	1.95574	1.73783e-08	9.21918e-07	Taxadien-5-alpha-ol O-acetyltransferase;
TRINITY_DN33305_c0_g1	-4.10344	1.7848e-08	9.45992e-07	NA
TRINITY_DN33358_c0_g1	2.83569	1.80465e-08	9.55661e-07	NA
TRINITY_DN6606_c0_g1	7.51325	1.82192e-08	9.63953e-07	NA
TRINITY_DN8160_c0_g1	4.42227	1.91284e-08	1.01026e-06	NA
TRINITY_DN31413_c0_g1	5.63247	1.92554e-08	1.01607e-06	NA
TRINITY_DN21233_c0_g1	8.37545	1.94715e-08	1.02656e-06	NA
TRINITY_DN14636_c1_g3	7.52719	2.00659e-08	1.05696e-06	NA
TRINITY_DN13127_c0_g1	1.6705	2.02499e-08	1.06572e-06	Chaperone protein DnaJ {ECO:0000255|HAMAP-Rule:MF_01152};
TRINITY_DN46056_c0_g1	-3.37214	2.13574e-08	1.12301e-06	NA
TRINITY_DN14138_c0_g1	-3.38087	2.16386e-08	1.13679e-06	EF hand
TRINITY_DN25519_c0_g1	5.94068	2.18458e-08	1.14666e-06	NA
TRINITY_DN7578_c0_g1	-2.27764	2.24063e-08	1.17505e-06	Protein TolB {ECO:0000255|HAMAP-Rule:MF_00671};
TRINITY_DN15933_c0_g1	-3.7585	2.24403e-08	1.1758e-06	TPR repeat-containing protein ZIP4 {ECO:0000305};
TRINITY_DN41795_c0_g1	-4.94672	2.26065e-08	1.18243e-06	NA
TRINITY_DN52555_c0_g1	7.78316	2.30253e-08	1.20222e-06	Salutaridine reductase {ECO:0000312|EMBL:ABO93462.1};
TRINITY_DN5750_c0_g2	4.02862	2.3261e-08	1.21346e-06	Myb/SANT-like DNA-binding domain
TRINITY_DN44174_c0_g1	7.45224	2.36553e-08	1.23295e-06	NA
TRINITY_DN22130_c0_g1	-7.10545	2.37448e-08	1.23653e-06	NA
TRINITY_DN46128_c0_g1	-7.35418	2.44033e-08	1.26861e-06	NA
TRINITY_DN10974_c0_g1	2.14351	2.48605e-08	1.29012e-06	Benzoate O-methyltransferase;
TRINITY_DN39480_c0_g1	4.00481	2.49144e-08	1.2918e-06	NA
TRINITY_DN28537_c0_g1	-5.65521	2.50474e-08	1.29757e-06	NA
TRINITY_DN33264_c0_g1	-4.59841	2.51265e-08	1.30053e-06	NA
TRINITY_DN39309_c0_g1	-7.0294	2.56651e-08	1.3272e-06	NA
TRINITY_DN11082_c0_g1	3.06268	2.56864e-08	1.3272e-06	Protein O-glucosyltransferase 1;
TRINITY_DN31213_c0_g1	4.52686	2.57818e-08	1.33098e-06	ATPase 11, plasma membrane-type;
TRINITY_DN23632_c0_g1	-7.26684	2.59754e-08	1.33981e-06	NA
TRINITY_DN2178_c0_g1	-3.62999	2.68087e-08	1.38041e-06	E3 ubiquitin-protein ligase CIP8;
TRINITY_DN241_c0_g2	3.15065	2.72031e-08	1.3995e-06	NA
TRINITY_DN24260_c0_g1	-7.87258	2.91845e-08	1.50014e-06	Pathogenesis-related protein 1;
TRINITY_DN37842_c0_g1	-7.32062	3.03078e-08	1.55654e-06	Threonine synthase 2, chloroplastic;
TRINITY_DN21036_c0_g1	7.39591	3.05771e-08	1.56902e-06	NA
TRINITY_DN36118_c0_g1	-4.12156	3.06649e-08	1.57217e-06	Putative DUF21 domain-containing protein At1g03270;
TRINITY_DN41872_c0_g1	2.39765	3.16244e-08	1.61997e-06	Domain of unknown function
TRINITY_DN28420_c0_g1	-6.99276	3.29186e-08	1.68337e-06	NA
TRINITY_DN25612_c0_g1	-7.0209	3.35893e-08	1.71619e-06	NA
TRINITY_DN6994_c0_g1	4.09558	3.36544e-08	1.71805e-06	NA
TRINITY_DN35000_c0_g1	-4.01085	3.41676e-08	1.74275e-06	NA
TRINITY_DN9799_c0_g1	-2.46354	3.46181e-08	1.76422e-06	NA
TRINITY_DN19985_c0_g1	7.39405	3.495e-08	1.77961e-06	Transposon Tf2-11 polyprotein;
TRINITY_DN6091_c0_g1	-2.65731	3.64174e-08	1.85116e-06	Fructose-1,6-bisphosphatase, cytosolic;
TRINITY_DN20115_c0_g1	6.75533	3.79643e-08	1.92815e-06	Probable calcium-binding protein CML41;
TRINITY_DN48799_c0_g1	7.60102	3.81991e-08	1.93843e-06	NA
TRINITY_DN2177_c0_g1	2.95774	3.83557e-08	1.94471e-06	Laccase-15;
TRINITY_DN7337_c0_g2	-3.96714	3.91099e-08	1.98127e-06	Thiosulfate/3-mercaptopyruvate sulfurtransferase 2;
TRINITY_DN43942_c0_g1	-7.12296	3.91491e-08	1.98157e-06	NA
TRINITY_DN26389_c0_g1	2.63935	3.92252e-08	1.98373e-06	NA
TRINITY_DN23420_c0_g1	-7.0628	4.06467e-08	2.05388e-06	Protein disulfide isomerase-like 1-3;
TRINITY_DN42413_c0_g1	4.77131	4.11814e-08	2.07738e-06	NA
TRINITY_DN42569_c0_g1	5.53544	4.22716e-08	2.13056e-06	NA
TRINITY_DN26282_c0_g1	7.56325	4.34103e-08	2.18611e-06	NA
TRINITY_DN32452_c0_g1	-7.07179	4.4135e-08	2.21962e-06	NA
TRINITY_DN7893_c0_g1	4.0121	4.41502e-08	2.21962e-06	ATP-dependent 6-phosphofructokinase 3 {ECO:0000255|HAMAP-Rule:MF_03186};
TRINITY_DN19333_c0_g1	8.23639	4.46039e-08	2.24054e-06	NA
TRINITY_DN36911_c0_g1	-4.58919	4.50076e-08	2.25891e-06	NA
TRINITY_DN45257_c0_g1	-7.00985	4.90782e-08	2.45907e-06	NA
TRINITY_DN22050_c0_g1	7.56055	4.91735e-08	2.46177e-06	NA
TRINITY_DN12909_c0_g1	1.81465	4.96853e-08	2.48531e-06	Abscisic stress-ripening protein 2;
TRINITY_DN48201_c0_g1	2.48617	5.04489e-08	2.51927e-06	Apolipoprotein A1/A4/E domain
TRINITY_DN23860_c0_g1	-6.94637	5.20195e-08	2.59336e-06	Kinesin-4;
TRINITY_DN3358_c0_g2	-6.94637	5.20084e-08	2.59336e-06	NA
TRINITY_DN51238_c0_g1	-2.16625	5.42493e-08	2.70226e-06	NA
TRINITY_DN6347_c0_g2	-4.87808	5.49865e-08	2.73669e-06	Probable LRR receptor-like serine/threonine-protein kinase MRH1;
TRINITY_DN12479_c1_g1	-2.42147	5.7196e-08	2.84191e-06	Wheatwin-2;
TRINITY_DN21867_c0_g1	7.40427	5.927e-08	2.94251e-06	NA
TRINITY_DN5403_c0_g1	7.4635	6.05507e-08	3.00359e-06	NA
TRINITY_DN28226_c0_g1	5.79053	6.07445e-08	3.01069e-06	NA
TRINITY_DN47348_c1_g1	4.16214	6.09567e-08	3.0187e-06	NA
TRINITY_DN40572_c0_g1	-5.46505	6.10482e-08	3.02072e-06	NA
TRINITY_DN7796_c0_g2	3.53094	6.14504e-08	3.0381e-06	NA
TRINITY_DN25761_c0_g1	4.59041	6.25987e-08	3.0923e-06	NA
TRINITY_DN7033_c0_g1	-7.27433	6.26967e-08	3.09458e-06	NA
TRINITY_DN21464_c0_g1	7.49088	6.31041e-08	3.11211e-06	NA
TRINITY_DN46791_c0_g1	-6.95514	6.5329e-08	3.21385e-06	NA
TRINITY_DN8054_c0_g1	-2.0122	6.64537e-08	3.26649e-06	Late blight resistance protein R1-A;
TRINITY_DN52694_c0_g1	-4.9667	6.68048e-08	3.28104e-06	NA
TRINITY_DN24363_c0_g1	4.05856	6.90525e-08	3.38536e-06	NA
TRINITY_DN37704_c0_g1	4.84949	6.90994e-08	3.38536e-06	NA
TRINITY_DN6909_c0_g1	7.3522	6.89901e-08	3.38536e-06	NA
TRINITY_DN30965_c0_g1	3.80897	6.94438e-08	3.39944e-06	NA
TRINITY_DN6019_c0_g1	3.44934	7.03255e-08	3.43977e-06	NA
TRINITY_DN29116_c0_g2	-9.3279	7.15782e-08	3.49817e-06	NA
TRINITY_DN4144_c0_g2	7.404	7.18112e-08	3.50668e-06	NA
TRINITY_DN42639_c0_g1	-7.08118	7.30871e-08	3.56575e-06	Dipeptidyl peptidase family member 6;
TRINITY_DN2054_c0_g1	-2.34376	7.31406e-08	3.56575e-06	NA
TRINITY_DN16352_c2_g1	7.77134	7.32605e-08	3.56868e-06	NA
TRINITY_DN33178_c0_g1	-7.01893	7.35783e-08	3.58123e-06	NA
TRINITY_DN20089_c0_g1	-2.84109	7.56751e-08	3.67428e-06	Fructose-1,6-bisphosphatase, cytosolic;
TRINITY_DN1962_c0_g2	-6.88955	7.90406e-08	3.83144e-06	NA
TRINITY_DN29109_c0_g1	-4.91904	8.08732e-08	3.91709e-06	NA
TRINITY_DN49197_c0_g1	-5.56654	8.45564e-08	4.09216e-06	NA
TRINITY_DN22640_c0_g1	-6.88069	8.52245e-08	4.1178e-06	NA
TRINITY_DN19265_c0_g1	3.89944	8.53249e-08	4.11931e-06	1,4-dihydroxy-2-naphthoyl-CoA thioesterase 1 {ECO:0000303|PubMed:22372525};
TRINITY_DN29808_c0_g1	-4.09962	8.54629e-08	4.12263e-06	NA
TRINITY_DN45903_c0_g1	7.52476	8.57704e-08	4.13412e-06	NA
TRINITY_DN6165_c0_g1	-4.35662	9.03304e-08	4.35039e-06	NA
TRINITY_DN48500_c0_g1	3.37593	9.08763e-08	4.37314e-06	NA
TRINITY_DN464_c0_g1	3.89985	9.34871e-08	4.49515e-06	NA
TRINITY_DN8122_c0_g1	2.19526	9.68307e-08	4.64842e-06	NA
TRINITY_DN45967_c0_g1	5.14876	9.67623e-08	4.64842e-06	NA
TRINITY_DN34238_c0_g1	-7.16052	9.75708e-08	4.68018e-06	NA
TRINITY_DN24109_c0_g1	-2.0142	9.90667e-08	4.74429e-06	Quinone oxidoreductase PIG3;
TRINITY_DN10852_c0_g1	1.67949	9.90542e-08	4.74429e-06	Vacuolar protein sorting-associated protein 9A;
TRINITY_DN44357_c0_g1	-4.16235	1.00788e-07	4.82286e-06	Proline-rich receptor-like protein kinase PERK7;
TRINITY_DN5451_c0_g1	2.32292	1.02024e-07	4.87806e-06	NA
TRINITY_DN6497_c0_g1	3.92155	1.03885e-07	4.96307e-06	Two-component response regulator-like PRR37;
TRINITY_DN6917_c0_g1	3.96291	1.0729e-07	5.12161e-06	Histone-lysine N-methyltransferase ASHR2;
TRINITY_DN15414_c0_g2	-2.57435	1.08263e-07	5.16119e-06	Transcription factor bHLH157;
TRINITY_DN13423_c1_g2	-2.5237	1.08292e-07	5.16119e-06	NA
TRINITY_DN52524_c0_g1	7.20692	1.09617e-07	5.22015e-06	NA
TRINITY_DN15378_c0_g1	2.15343	1.10637e-07	5.26452e-06	Transcription factor TGA4;
TRINITY_DN13094_c0_g2	8.8655	1.1279e-07	5.36271e-06	Transposon Tf2-9 polyprotein;
TRINITY_DN15039_c0_g1	1.81934	1.13329e-07	5.38215e-06	DNA-directed RNA polymerases IV and V subunit 2;
TRINITY_DN4802_c0_g1	1.85559	1.13637e-07	5.39008e-06	Sodium/hydrogen exchanger 2;
TRINITY_DN33204_c0_g1	-6.92007	1.13913e-07	5.39829e-06	NA
TRINITY_DN34549_c0_g1	-6.92007	1.13992e-07	5.39829e-06	NA
TRINITY_DN6700_c0_g1	-7.00254	1.15544e-07	5.46745e-06	NA
TRINITY_DN30842_c0_g1	-6.90761	1.17349e-07	5.54845e-06	NA
TRINITY_DN40363_c0_g1	-3.81987	1.18243e-07	5.58628e-06	Cyclin-P4-1;
TRINITY_DN4342_c0_g1	7.3355	1.21654e-07	5.73834e-06	NA
TRINITY_DN44860_c0_g1	-5.31696	1.22676e-07	5.782e-06	NA
TRINITY_DN48412_c0_g1	7.23457	1.23484e-07	5.81546e-06	NA
TRINITY_DN30129_c0_g1	-3.48508	1.24342e-07	5.85122e-06	NA
TRINITY_DN143_c0_g1	-1.78558	1.27753e-07	6.00701e-06	Alcohol acetyltransferase
TRINITY_DN15039_c0_g2	2.01244	1.29969e-07	6.10638e-06	DNA-directed RNA polymerases IV and V subunit 2;
TRINITY_DN15414_c0_g3	-2.23885	1.30211e-07	6.11292e-06	Transcription factor LHW;
TRINITY_DN8449_c1_g1	4.49999	1.31815e-07	6.18337e-06	NA
TRINITY_DN39264_c0_g1	7.37763	1.32804e-07	6.22485e-06	NA
TRINITY_DN14813_c0_g2	2.36586	1.35941e-07	6.36688e-06	NA
TRINITY_DN4002_c0_g1	-3.48471	1.37931e-07	6.44996e-06	NA
TRINITY_DN30632_c0_g1	4.73552	1.38261e-07	6.4603e-06	NA
TRINITY_DN48481_c0_g1	-10.9183	1.41127e-07	6.58908e-06	Serine/threonine-protein phosphatase PP1;	4
TRINITY_DN26781_c0_g1	-3.78936	1.41533e-07	6.60286e-06	Carbonic anhydrase, chloroplastic;
TRINITY_DN7167_c0_g2	-3.16713	1.41861e-07	6.61295e-06	Putative calcium-transporting ATPase 13, plasma membrane-type;
TRINITY_DN52579_c0_g1	4.6202	1.42284e-07	6.62751e-06	NA
TRINITY_DN16797_c0_g1	2.93268	1.42776e-07	6.6452e-06	Ankyrin repeats (many copies)
TRINITY_DN6015_c0_g1	-2.52397	1.51208e-07	7.0322e-06	NA
TRINITY_DN6191_c0_g2	5.58165	1.54157e-07	7.16373e-06	NA
TRINITY_DN15624_c1_g1	5.61747	1.57036e-07	7.28617e-06	NA
TRINITY_DN6141_c0_g1	7.48848	1.57301e-07	7.29275e-06	NA
TRINITY_DN4175_c0_g2	7.74291	1.57741e-07	7.30748e-06	PH domain
TRINITY_DN47989_c0_g1	3.91409	1.60933e-07	7.44955e-06	NA
TRINITY_DN12572_c0_g2	-4.32548	1.6123e-07	7.4575e-06	NA
TRINITY_DN20829_c0_g1	-3.95236	1.62045e-07	7.48357e-06	Putative AC transposase;
TRINITY_DN2305_c0_g2	7.34624	1.62013e-07	7.48357e-06	NA
TRINITY_DN48444_c0_g1	-1.64386	1.62917e-07	7.51805e-06	Malate dehydrogenase, cytoplasmic;
TRINITY_DN5357_c0_g1	-1.63455	1.64865e-07	7.59617e-06	NA
TRINITY_DN44237_c0_g2	7.46043	1.6481e-07	7.59617e-06	NA
TRINITY_DN36400_c0_g1	7.22321	1.70007e-07	7.82703e-06	NA
TRINITY_DN9654_c0_g1	-1.48646	1.7165e-07	7.89656e-06	Cytochrome b561 and DOMON domain-containing protein At3g61750;
TRINITY_DN6970_c1_g1	-3.75544	1.72477e-07	7.92848e-06	NA
TRINITY_DN5050_c0_g1	7.86445	1.7633e-07	8.09935e-06	Sugar transporter ERD6-like 6;
TRINITY_DN45979_c0_g1	7.16018	1.78681e-07	8.20101e-06	NA
TRINITY_DN19184_c0_g1	-6.91045	1.79922e-07	8.24526e-06	NA
TRINITY_DN19788_c0_g1	7.55279	1.80238e-07	8.25343e-06	Zinc finger MYM-type protein 5;
TRINITY_DN4736_c0_g1	7.40513	1.81898e-07	8.32302e-06	NA
TRINITY_DN8556_c1_g1	5.36859	1.82963e-07	8.36533e-06	NA
TRINITY_DN45038_c0_g1	7.46998	1.84962e-07	8.45024e-06	NA
TRINITY_DN42854_c0_g1	7.27314	1.89023e-07	8.62257e-06	Chromo (CHRromatin Organisation MOdifier) domain
TRINITY_DN12526_c0_g1	-2.95109	1.94556e-07	8.86138e-06	Cyclin-P4-1;
TRINITY_DN48742_c0_g1	5.06275	1.97857e-07	9.00482e-06	ABC transporter B family member 19;
TRINITY_DN8819_c0_g1	-2.21102	1.981e-07	9.00902e-06	NA
TRINITY_DN171_c0_g1	5.02649	1.98281e-07	9.01035e-06	NA
TRINITY_DN44053_c0_g1	7.1323	1.9925e-07	9.0475e-06	NA
TRINITY_DN22072_c0_g1	7.297	2.00545e-07	9.09936e-06	NA
TRINITY_DN5838_c1_g1	2.93879	2.01548e-07	9.1379e-06	NA
TRINITY_DN39556_c0_g1	7.1307	2.02693e-07	9.17587e-06	NA
TRINITY_DN4263_c0_g2	-6.77843	2.06318e-07	9.33288e-06	NA
TRINITY_DN41434_c0_g1	7.15178	2.07271e-07	9.36885e-06	NA
TRINITY_DN14825_c1_g1	-1.74997	2.08249e-07	9.40596e-06	NA
TRINITY_DN20555_c0_g1	-3.7915	2.11447e-07	9.54316e-06	NA
TRINITY_DN5390_c0_g2	1.59823	2.17849e-07	9.82465e-06	Chlorophyll a-b binding protein M9, chloroplastic;
TRINITY_DN9377_c0_g1	1.8044	2.18801e-07	9.86011e-06	Endonuclease MutS2 {ECO:0000255|HAMAP-Rule:MF_00092};
TRINITY_DN17009_c0_g1	3.61937	2.20367e-07	9.92319e-06	NA
TRINITY_DN11129_c0_g1	7.24161	2.23567e-07	1.00597e-05	NA
TRINITY_DN19834_c0_g1	7.24707	2.24866e-07	1.01105e-05	DNA replication complex GINS protein SLD5;
TRINITY_DN40482_c0_g1	-6.8586	2.30732e-07	1.03664e-05	NA
TRINITY_DN45636_c0_g1	-5.58268	2.33825e-07	1.04974e-05	NA
TRINITY_DN16272_c0_g2	-1.62681	2.35304e-07	1.05559e-05	NA
TRINITY_DN46838_c0_g2	-6.86186	2.4213e-07	1.08377e-05	Zinc finger CCCH domain-containing protein 53;
TRINITY_DN14509_c0_g1	-6.82119	2.44196e-07	1.09219e-05	NA
TRINITY_DN17694_c0_g1	7.2167	2.48695e-07	1.11148e-05	NA
TRINITY_DN7802_c0_g1	2.14568	2.50148e-07	1.11714e-05	O-acyltransferase WSD1;
TRINITY_DN22343_c0_g1	7.30317	2.59508e-07	1.1572e-05	NA
TRINITY_DN49292_c0_g1	-3.99488	2.60775e-07	1.16198e-05	NA
TRINITY_DN5943_c0_g2	-7.06886	2.61614e-07	1.16485e-05	NA
TRINITY_DN29126_c0_g1	2.76875	2.62175e-07	1.16647e-05	Serine carboxypeptidase-like 42;
TRINITY_DN13508_c0_g2	-7.94491	2.66973e-07	1.18693e-05	NA
TRINITY_DN10150_c0_g1	-1.44887	2.7152e-07	1.20625e-05	Alcohol dehydrogenase 2;
TRINITY_DN3675_c0_g1	7.42873	2.74321e-07	1.21778e-05	NA
TRINITY_DN18666_c0_g1	2.95525	2.74669e-07	1.21842e-05	RING-H2 finger protein ATL78;
TRINITY_DN4518_c0_g1	7.19181	2.78168e-07	1.23119e-05	Coatomer subunit alpha-3;
TRINITY_DN27379_c0_g1	7.35518	2.78709e-07	1.23267e-05	NA
TRINITY_DN23268_c0_g1	7.109	2.79925e-07	1.23713e-05	NA
TRINITY_DN16225_c0_g2	7.32326	2.82104e-07	1.24584e-05	NA
TRINITY_DN18400_c0_g1	7.21763	2.84273e-07	1.25449e-05	NA
TRINITY_DN569_c0_g1	-2.25021	2.89926e-07	1.27849e-05	Heat shock protein 81-1;
TRINITY_DN8702_c0_g1	-2.50855	3.03063e-07	1.33543e-05	NA
TRINITY_DN19478_c0_g1	-6.79765	3.06369e-07	1.349e-05	NA
TRINITY_DN8287_c0_g2	-6.72432	3.21214e-07	1.41123e-05	NA
TRINITY_DN33211_c0_g1	-6.72432	3.21056e-07	1.41123e-05	NA
TRINITY_DN10197_c0_g1	-2.09921	3.20808e-07	1.41123e-05	NA
TRINITY_DN53244_c0_g1	-8.25314	3.22543e-07	1.41603e-05	Uncharacterized protein YLR154C-G;
TRINITY_DN19306_c0_g1	5.20815	3.26564e-07	1.43262e-05	NA
TRINITY_DN8653_c0_g1	-2.27468	3.31167e-07	1.45068e-05	Protein NRT1/ PTR FAMILY 6.3;
TRINITY_DN12850_c1_g1	-4.23816	3.32063e-07	1.45354e-05	NA
TRINITY_DN41129_c0_g1	4.50744	3.34217e-07	1.46189e-05	NA
TRINITY_DN40788_c0_g2	7.07758	3.37234e-07	1.47401e-05	NA
TRINITY_DN18139_c0_g1	-2.70873	3.44043e-07	1.50267e-05	Salt stress-induced protein;
TRINITY_DN40780_c0_g1	7.19355	3.61222e-07	1.57654e-05	NA
TRINITY_DN25906_c0_g1	-4.6744	3.69166e-07	1.61004e-05	NA
TRINITY_DN8728_c0_g1	-1.86093	3.79137e-07	1.65231e-05	UDP-glycosyltransferase 708A6 {ECO:0000303|PubMed:24045947};
TRINITY_DN42938_c0_g1	-4.5799	3.87592e-07	1.68428e-05	Thaumatin-like protein;
TRINITY_DN25194_c0_g1	-2.1643	3.87391e-07	1.68428e-05	NA
TRINITY_DN12262_c0_g1	-1.82535	3.87603e-07	1.68428e-05	NA
TRINITY_DN43642_c0_g1	5.24558	3.87565e-07	1.68428e-05	Retrotransposon gag protein
TRINITY_DN43584_c0_g1	3.70748	3.88151e-07	1.68543e-05	Peroxidase 51;
TRINITY_DN7696_c0_g1	3.70673	3.95058e-07	1.71417e-05	Histone-lysine N-methyltransferase ASHR2;
TRINITY_DN35083_c0_g1	-7.56554	3.96395e-07	1.71872e-05	NA
TRINITY_DN2863_c0_g1	-2.08439	3.97684e-07	1.72306e-05	Heat stress transcription factor B-2c;
TRINITY_DN16177_c0_g2	1.9125	4.03147e-07	1.74546e-05	Long chain acyl-CoA synthetase 9, chloroplastic;
TRINITY_DN48060_c0_g1	-4.23525	4.18865e-07	1.81219e-05	NA
TRINITY_DN13336_c0_g1	2.71372	4.25022e-07	1.8375e-05	NA
TRINITY_DN43598_c0_g1	-2.40939	4.28775e-07	1.85237e-05	NA
TRINITY_DN23511_c0_g1	-6.87962	4.29245e-07	1.85306e-05	Cytochrome P450 709B1 {ECO:0000305};
TRINITY_DN21097_c0_g1	-6.75916	4.45954e-07	1.92241e-05	NA
TRINITY_DN38037_c0_g1	5.09776	4.52974e-07	1.94985e-05	NA
TRINITY_DN8106_c0_g1	2.5027	4.55021e-07	1.95725e-05	Early nodulin-like protein 2;
TRINITY_DN11327_c0_g1	2.29604	4.55799e-07	1.95918e-05	NA
TRINITY_DN14291_c0_g1	-3.31537	4.59123e-07	1.97191e-05	NA
TRINITY_DN37214_c0_g1	4.37921	4.59423e-07	1.97191e-05	NA
TRINITY_DN11716_c2_g1	-6.80798	4.62933e-07	1.98555e-05	NA
TRINITY_DN49020_c0_g1	4.18856	4.69843e-07	2.01373e-05	NA
TRINITY_DN18549_c0_g1	-4.57373	4.71004e-07	2.01726e-05	NA
TRINITY_DN2017_c0_g1	2.81303	4.75884e-07	2.0367e-05	NA
TRINITY_DN28184_c0_g1	-6.71468	4.79605e-07	2.05016e-05	NA
TRINITY_DN12808_c0_g3	-6.71467	4.79719e-07	2.05016e-05	NA
TRINITY_DN37223_c0_g1	-3.38663	4.87286e-07	2.07952e-05	Glycerophosphodiester phosphodiesterase GDPDL3 {ECO:0000305};
TRINITY_DN39029_c0_g1	7.07105	4.87042e-07	2.07952e-05	NA
TRINITY_DN40318_c0_g1	2.71343	5.10382e-07	2.17652e-05	NA
TRINITY_DN2220_c0_g1	-2.08591	5.19455e-07	2.21205e-05	NA
TRINITY_DN47420_c0_g1	-2.23879	5.25428e-07	2.23588e-05	ABC transporter C family member 14;
TRINITY_DN22548_c0_g1	7.14342	5.36437e-07	2.2811e-05	NA
TRINITY_DN24935_c0_g1	7.02482	5.38279e-07	2.2873e-05	NA
TRINITY_DN13184_c0_g1	-1.60021	5.40228e-07	2.29395e-05	NA
TRINITY_DN19352_c0_g1	-6.80094	5.50696e-07	2.33673e-05	NA
TRINITY_DN38974_c0_g1	-2.92263	5.51534e-07	2.33862e-05	NA
TRINITY_DN27977_c0_g1	-6.74451	5.57725e-07	2.36319e-05	NA
TRINITY_DN40594_c0_g1	5.65969	5.6494e-07	2.39206e-05	NA
TRINITY_DN7486_c0_g1	4.4177	5.70722e-07	2.41483e-05	NA
TRINITY_DN5838_c0_g1	3.57725	5.79789e-07	2.45145e-05	NA
TRINITY_DN30768_c0_g1	4.51553	5.87627e-07	2.48283e-05	NA
TRINITY_DN23288_c0_g1	-3.23198	5.89753e-07	2.49005e-05	NA
TRINITY_DN39834_c0_g1	-7.01526	5.91665e-07	2.49635e-05	NA
TRINITY_DN15643_c0_g2	-6.70477	5.96826e-07	2.51634e-05	NA
TRINITY_DN29211_c0_g1	3.76611	5.97601e-07	2.51783e-05	NA
TRINITY_DN35860_c0_g1	4.08647	5.98889e-07	2.52147e-05	NA
TRINITY_DN5962_c0_g1	1.57566	6.22837e-07	2.62044e-05	Methylthioribose-1-phosphate isomerase {ECO:0000255|HAMAP-Rule:MF_03119};
TRINITY_DN31358_c0_g1	6.99665	6.29728e-07	2.64757e-05	NA
TRINITY_DN35494_c0_g1	2.91886	6.39894e-07	2.68841e-05	NA
TRINITY_DN46916_c0_g1	7.49591	6.43897e-07	2.70332e-05	NA
TRINITY_DN13136_c0_g1	-3.61683	6.47655e-07	2.71719e-05	Protodermal factor 1;
TRINITY_DN22495_c0_g1	7.16283	6.5086e-07	2.72871e-05	NA
TRINITY_DN48976_c0_g1	4.99313	6.51606e-07	2.72992e-05	NA
TRINITY_DN11241_c0_g1	-4.33165	6.54694e-07	2.739e-05	NA
TRINITY_DN26862_c0_g1	1.79552	6.74401e-07	2.81947e-05	NA
TRINITY_DN52161_c0_g1	7.14692	6.80034e-07	2.84103e-05	Parkeol synthase;
TRINITY_DN48915_c0_g1	-6.67839	6.89309e-07	2.87373e-05	NA
TRINITY_DN47855_c0_g1	-6.67838	6.88919e-07	2.87373e-05	Anthocyanin regulatory R-S protein;
TRINITY_DN42136_c0_g1	2.53741	6.88577e-07	2.87373e-05	NA
TRINITY_DN9770_c0_g1	-1.661	7.07351e-07	2.94483e-05	11-oxo-beta-amyrin 30-oxidase;
TRINITY_DN38766_c0_g1	-4.5682	7.2289e-07	3.00741e-05	NA
TRINITY_DN15164_c0_g1	-1.52993	7.26633e-07	3.02088e-05	Serine carboxypeptidase-like 7;
TRINITY_DN21104_c0_g1	-2.27194	7.32816e-07	3.04446e-05	Heat shock protein 81-1;
TRINITY_DN15289_c0_g1	1.56614	7.35394e-07	3.05304e-05	Probable trehalase;
TRINITY_DN28179_c0_g1	7.08457	7.40728e-07	3.07304e-05	Serine/threonine-protein kinase AGC1-5 {ECO:0000305};
TRINITY_DN49039_c0_g1	4.16221	7.45979e-07	3.09267e-05	NA
TRINITY_DN45156_c0_g1	7.01571	7.49606e-07	3.10555e-05	NA
TRINITY_DN7547_c0_g1	-3.04501	7.50501e-07	3.1071e-05	NA
TRINITY_DN40569_c0_g1	-6.81893	7.59241e-07	3.14109e-05	NA
TRINITY_DN30802_c0_g1	7.06161	7.68733e-07	3.17816e-05	Protein LURP-one-related 5;
TRINITY_DN34098_c0_g1	7.16681	7.89838e-07	3.26315e-05	NA
TRINITY_DN41682_c0_g1	-4.52052	8.12142e-07	3.35193e-05	NA
TRINITY_DN36366_c0_g1	6.99376	8.12452e-07	3.35193e-05	NA
TRINITY_DN13212_c0_g2	-3.99583	8.25494e-07	3.40338e-05	NA
TRINITY_DN40195_c0_g1	7.39246	8.30759e-07	3.42272e-05	NA
TRINITY_DN43303_c0_g1	3.3817	8.50004e-07	3.49958e-05	Uncharacterized mitochondrial protein AtMg00860;
TRINITY_DN26391_c0_g1	7.04322	8.54864e-07	3.51716e-05	NA
TRINITY_DN47348_c0_g1	7.05114	8.7712e-07	3.60624e-05	NA
TRINITY_DN21085_c0_g1	-6.60943	8.93071e-07	3.66676e-05	NA
TRINITY_DN18125_c0_g1	-6.60943	8.93063e-07	3.66676e-05	NA
TRINITY_DN10191_c0_g2	-6.75555	8.98674e-07	3.67962e-05	Zinc finger MYND domain-containing protein 15;
TRINITY_DN38318_c0_g1	-6.75555	8.98269e-07	3.67962e-05	CRIB domain-containing protein RIC5;
TRINITY_DN11212_c0_g4	-6.75555	8.97592e-07	3.67962e-05	Protein of unknown function (DUF3339)
TRINITY_DN48508_c0_g1	3.90335	8.96929e-07	3.67962e-05	NA
TRINITY_DN8039_c0_g1	2.83777	9.01005e-07	3.68663e-05	Pentatricopeptide repeat-containing protein At5g14080;
TRINITY_DN7761_c0_g1	1.56712	9.39174e-07	3.84017e-05	(+)-neomenthol dehydrogenase;
TRINITY_DN9525_c1_g1	-2.73122	9.51356e-07	3.88731e-05	NA
TRINITY_DN31799_c0_g1	-2.35339	9.59327e-07	3.9172e-05	NA
TRINITY_DN13957_c0_g1	-1.27549	9.72675e-07	3.96898e-05	NA
TRINITY_DN22355_c0_g1	-5.77051	9.74321e-07	3.97297e-05	Protein TAR1;
TRINITY_DN2123_c0_g1	1.80179	9.75227e-07	3.97395e-05	NA
TRINITY_DN49186_c0_g1	3.09757	9.76794e-07	3.97761e-05	NA
TRINITY_DN20539_c0_g1	-4.54745	9.79309e-07	3.98513e-05	NA
TRINITY_DN25884_c0_g1	-2.50445	9.92658e-07	4.0367e-05	Probable folate-biopterin transporter 2;
TRINITY_DN30928_c0_g1	7.06502	1.01392e-06	4.12035e-05	NA
TRINITY_DN51823_c0_g1	-5.038	1.01593e-06	4.12571e-05	NA
TRINITY_DN33565_c0_g1	6.98938	1.03315e-06	4.19277e-05	NA
TRINITY_DN39166_c0_g1	-5.29782	1.03911e-06	4.21408e-05	Probable metal-nicotianamine transporter YSL12;
TRINITY_DN43656_c0_g1	7.03372	1.04914e-06	4.25189e-05	NA
TRINITY_DN4942_c0_g2	-6.68948	1.07493e-06	4.35343e-05	NA
TRINITY_DN12514_c0_g1	1.54135	1.08357e-06	4.38545e-05	NA
TRINITY_DN15726_c0_g1	-1.30694	1.08691e-06	4.39599e-05	Inactive TPR repeat-containing thioredoxin TTL3;
TRINITY_DN12397_c0_g1	1.73603	1.0881e-06	4.39782e-05	Protein of unknown function (DUF3755)
TRINITY_DN42367_c0_g1	6.90529	1.08998e-06	4.40239e-05	NA
TRINITY_DN48809_c0_g1	-5.0972	1.11506e-06	4.50065e-05	NA
TRINITY_DN34557_c0_g1	-2.27353	1.13976e-06	4.59725e-05	NA
TRINITY_DN19798_c0_g1	3.21098	1.14208e-06	4.60347e-05	NA
TRINITY_DN18856_c0_g1	-6.59904	1.15867e-06	4.6672e-05	NA
TRINITY_DN31269_c0_g1	-6.59904	1.15974e-06	4.66834e-05	NA
TRINITY_DN8582_c0_g2	7.16436	1.17351e-06	4.72059e-05	NA
TRINITY_DN50653_c0_g1	2.86075	1.18521e-06	4.76269e-05	NA
TRINITY_DN31296_c0_g1	6.96401	1.18558e-06	4.76269e-05	NA
TRINITY_DN18014_c0_g1	-3.50257	1.19729e-06	4.80649e-05	NA
TRINITY_DN13121_c0_g1	-1.78288	1.20376e-06	4.82921e-05	DnaJ homolog subfamily B member 13;
TRINITY_DN9604_c0_g2	2.09522	1.20626e-06	4.83599e-05	TNP1/EN/SPM transposase
TRINITY_DN8992_c0_g2	2.82253	1.21798e-06	4.87971e-05	NA
TRINITY_DN52662_c0_g1	-2.67175	1.24048e-06	4.96651e-05	NA
TRINITY_DN37999_c0_g1	-3.95926	1.28189e-06	5.12541e-05	Glycerophosphodiester phosphodiesterase GDPDL5 {ECO:0000305};
TRINITY_DN43894_c0_g1	3.77023	1.28673e-06	5.1413e-05	NA
TRINITY_DN8556_c0_g1	3.03756	1.30471e-06	5.20965e-05	NA
TRINITY_DN31291_c0_g1	3.15617	1.32673e-06	5.29402e-05	NA
TRINITY_DN6787_c0_g1	1.71373	1.33823e-06	5.3324e-05	NA
TRINITY_DN8423_c0_g1	2.62064	1.33821e-06	5.3324e-05	NA
TRINITY_DN53096_c0_g1	7.22643	1.33903e-06	5.3324e-05	NA
TRINITY_DN9337_c0_g1	-3.14637	1.37125e-06	5.45707e-05	Probable xyloglucan endotransglucosylase/hydrolase protein 25;
TRINITY_DN38468_c0_g1	3.25435	1.38321e-06	5.49871e-05	NA
TRINITY_DN3908_c0_g2	6.9764	1.38449e-06	5.49871e-05	NA
TRINITY_DN33507_c0_g1	7.28677	1.38447e-06	5.49871e-05	NA
TRINITY_DN37641_c0_g1	-1.74608	1.39512e-06	5.53728e-05	UDP-glycosyltransferase 708A6 {ECO:0000303|PubMed:24045947};
TRINITY_DN20676_c0_g1	-4.48407	1.40448e-06	5.56405e-05	Putative RING-H2 finger protein ATL12;
TRINITY_DN25078_c0_g1	-4.48407	1.40467e-06	5.56405e-05	NA
TRINITY_DN4710_c0_g1	-3.91448	1.40463e-06	5.56405e-05	NA
TRINITY_DN26393_c0_g1	-4.06929	1.41697e-06	5.6053e-05	NA
TRINITY_DN14813_c0_g1	1.82196	1.4162e-06	5.6053e-05	NA
TRINITY_DN35309_c1_g1	-4.66277	1.43032e-06	5.65437e-05	NA
TRINITY_DN30943_c0_g1	4.10298	1.45007e-06	5.72865e-05	NA
TRINITY_DN47786_c0_g1	-1.7047	1.47566e-06	5.82589e-05	Protein CER1-like 1;
TRINITY_DN4641_c0_g1	3.41896	1.49259e-06	5.88882e-05	NA
TRINITY_DN48941_c0_g1	-2.19194	1.51066e-06	5.95617e-05	Two-component response regulator ORR22 {ECO:0000305};
TRINITY_DN12633_c0_g1	1.39266	1.52158e-06	5.99523e-05	GDSL esterase/lipase At1g28600;
TRINITY_DN7438_c0_g1	-1.69423	1.52614e-06	6.00923e-05	Protein ECERIFERUM 1;
TRINITY_DN6494_c0_g2	7.4357	1.53693e-06	6.04771e-05	Rhomboid-like protein 19 {ECO:0000303|PubMed:16895613};
TRINITY_DN6591_c0_g1	-2.13342	1.54553e-06	6.07356e-05	Putative disease resistance protein At3g14460;
TRINITY_DN14144_c1_g1	-1.83635	1.54517e-06	6.07356e-05	Beta-fructofuranosidase 1;
TRINITY_DN46441_c0_g1	-6.76728	1.54788e-06	6.07475e-05	Cytochrome P450 72A15;
TRINITY_DN6475_c0_g2	-6.76728	1.54715e-06	6.07475e-05	NA
TRINITY_DN3815_c2_g1	-2.78593	1.56837e-06	6.15112e-05	Proteasome subunit alpha type-4-2;
TRINITY_DN2540_c0_g2	7.3922	1.57494e-06	6.17285e-05	NA
TRINITY_DN47847_c0_g1	-2.38749	1.57628e-06	6.17404e-05	NA
TRINITY_DN32602_c0_g1	6.84006	1.58229e-06	6.19349e-05	NA
TRINITY_DN46164_c0_g1	-2.37312	1.58624e-06	6.20489e-05	NA
TRINITY_DN19479_c0_g1	-4.10716	1.59203e-06	6.22343e-05	NA
TRINITY_DN43146_c0_g1	5.01066	1.59622e-06	6.23572e-05	NA
TRINITY_DN52659_c0_g1	-5.10178	1.59941e-06	6.24408e-05	NA
TRINITY_DN21349_c0_g1	-2.82886	1.62099e-06	6.32418e-05	NA
TRINITY_DN3604_c0_g2	6.90236	1.63157e-06	6.35715e-05	Peroxidase 5 {ECO:0000250|UniProtKB:P22195};
TRINITY_DN5410_c0_g1	6.95508	1.64882e-06	6.42017e-05	NA
TRINITY_DN11563_c0_g1	1.94875	1.65064e-06	6.42306e-05	Pathogenesis-related protein 1;
TRINITY_DN11392_c0_g1	-2.03282	1.66857e-06	6.48859e-05	Domain of unknown function (DUF4705)
TRINITY_DN4807_c0_g2	-9.27608	1.69384e-06	6.58253e-05	Probable alkaline/neutral invertase D {ECO:0000305};	5
TRINITY_DN11716_c0_g2	-4.63321	1.7089e-06	6.63673e-05	Protein TIC 55, chloroplastic;
TRINITY_DN38083_c0_g1	6.84772	1.71567e-06	6.65869e-05	NA
TRINITY_DN24219_c0_g1	2.29965	1.7291e-06	6.70209e-05	Domain of unknown function
TRINITY_DN42835_c0_g1	3.25853	1.7693e-06	6.85347e-05	NA
TRINITY_DN38521_c0_g1	6.92995	1.77075e-06	6.8546e-05	NA
TRINITY_DN29778_c0_g1	-6.77769	1.81172e-06	7.00867e-05	NA
TRINITY_DN273_c0_g1	3.51451	1.81445e-06	7.01012e-05	LINE-1 retrotransposable element ORF2 protein;
TRINITY_DN13236_c0_g1	-6.53736	1.85843e-06	7.17536e-05	NA
TRINITY_DN16133_c1_g1	-1.81409	1.89516e-06	7.31244e-05	B3 domain-containing protein Os02g0683500;
TRINITY_DN42288_c0_g1	-1.50339	1.91107e-06	7.36904e-05	NA
TRINITY_DN50159_c0_g1	7.0346	1.91446e-06	7.37737e-05	NA
TRINITY_DN9658_c0_g2	12.8386	1.94056e-06	7.47309e-05	Auxin transport protein BIG;
TRINITY_DN15164_c0_g2	-2.25836	2.00552e-06	7.71827e-05	NA
TRINITY_DN2040_c0_g1	-1.71358	2.01092e-06	7.73404e-05	UDP-glycosyltransferase 708A6 {ECO:0000303|PubMed:24045947};
TRINITY_DN11723_c0_g2	-6.51619	2.03075e-06	7.80354e-05	NA
TRINITY_DN26888_c0_g1	-6.51619	2.03161e-06	7.80354e-05	NA
TRINITY_DN2974_c0_g2	7.17246	2.03423e-06	7.8086e-05	Molybdenum cofactor sulfurase {ECO:0000255|HAMAP-Rule:MF_03050};
TRINITY_DN37943_c0_g1	7.10141	2.0391e-06	7.82225e-05	NA
TRINITY_DN30113_c0_g1	3.42372	2.04619e-06	7.84439e-05	NA
TRINITY_DN13138_c0_g1	-2.36149	2.05275e-06	7.86447e-05	NA
TRINITY_DN20972_c0_g1	-3.07414	2.05465e-06	7.8667e-05	Proline-rich receptor-like protein kinase PERK15;
TRINITY_DN45537_c0_g1	-6.63236	2.08905e-06	7.9882e-05	NA
TRINITY_DN35117_c0_g1	6.84538	2.10178e-06	8.03166e-05	NA
TRINITY_DN12886_c1_g2	2.14387	2.1224e-06	8.10524e-05	NA
TRINITY_DN50_c0_g1	-9.1557	2.13148e-06	8.1347e-05	Glycine-rich RNA-binding protein 4, mitochondrial;	8
TRINITY_DN29348_c0_g1	-2.88738	2.18654e-06	8.33952e-05	NA
TRINITY_DN10785_c0_g2	-2.87987	2.18929e-06	8.34467e-05	NA
TRINITY_DN35401_c0_g1	4.328	2.19682e-06	8.36265e-05	NA
TRINITY_DN36885_c0_g1	6.84072	2.19638e-06	8.36265e-05	Transposon Ty3-G Gag-Pol polyprotein;
TRINITY_DN25389_c0_g1	7.36203	2.20374e-06	8.38365e-05	NA
TRINITY_DN22213_c0_g1	6.8148	2.20669e-06	8.38952e-05	NA
TRINITY_DN25082_c0_g1	-2.77793	2.22311e-06	8.44655e-05	NA
TRINITY_DN5210_c0_g1	-1.63514	2.23964e-06	8.50391e-05	Heat shock protein 81-2;
TRINITY_DN51680_c0_g1	-6.72501	2.24492e-06	8.51312e-05	NA
TRINITY_DN44936_c0_g1	3.7304	2.25936e-06	8.56244e-05	NA
TRINITY_DN12746_c0_g1	2.26401	2.36934e-06	8.97351e-05	NA
TRINITY_DN24579_c0_g1	-6.56021	2.43727e-06	9.21472e-05	NA
TRINITY_DN11614_c1_g2	-6.56021	2.43575e-06	9.21472e-05	NA
TRINITY_DN14813_c0_g3	2.79403	2.43767e-06	9.21472e-05	NA
TRINITY_DN1422_c0_g1	1.62429	2.4755e-06	9.35181e-05	Peroxisomal multifunctional enzyme type 2;
TRINITY_DN9169_c0_g1	-2.0207	2.51734e-06	9.50383e-05	BI1-like protein;
TRINITY_DN31690_c0_g1	-3.27006	2.53947e-06	9.57524e-05	NA
TRINITY_DN31819_c0_g1	4.19304	2.54321e-06	9.58329e-05	NA
TRINITY_DN15724_c0_g1	-3.8434	2.56169e-06	9.64681e-05	NA
TRINITY_DN15688_c0_g2	-1.61091	2.56364e-06	9.64805e-05	Protein DETOXIFICATION 18 {ECO:0000303|PubMed:11739388};
TRINITY_DN52928_c0_g1	4.08957	2.5782e-06	9.69675e-05	NA
TRINITY_DN47021_c0_g1	3.08729	2.5972e-06	9.76204e-05	NA
TRINITY_DN26850_c0_g1	4.04879	2.61542e-06	9.82431e-05	NA
TRINITY_DN31279_c0_g1	2.99496	2.66025e-06	9.98643e-05	UDP-sugar pyrophosphorylase;
TRINITY_DN52699_c0_g1	-6.4619	2.70426e-06	0.000101428	NA
TRINITY_DN9361_c0_g1	7.12174	2.72807e-06	0.000102152	NA
TRINITY_DN11129_c1_g1	3.32912	2.8008e-06	0.00010481	NA
TRINITY_DN38903_c0_g1	-1.84669	2.81204e-06	0.000105165	NA
TRINITY_DN8886_c0_g1	3.28584	2.84082e-06	0.000106174	NA
TRINITY_DN27294_c0_g1	-1.79898	2.86983e-06	0.000107191	NA
TRINITY_DN27738_c0_g1	-6.50471	2.9225e-06	0.000109022	NA
TRINITY_DN26410_c0_g1	-4.98939	2.93451e-06	0.000109401	NA
TRINITY_DN10457_c0_g2	1.52728	2.9581e-06	0.000110212	NA
TRINITY_DN4488_c0_g2	-8.47118	2.963e-06	0.000110325	HORMA domain-containing protein 1;
TRINITY_DN29993_c0_g1	-5.05349	2.97284e-06	0.000110623	NA
TRINITY_DN18812_c0_g1	-2.63277	3.01459e-06	0.000112036	NA
TRINITY_DN30288_c0_g1	4.74652	3.01433e-06	0.000112036	Ent-isokaurene C2-hydroxylase;
TRINITY_DN8710_c0_g1	2.4422	3.0166e-06	0.000112041	NA
TRINITY_DN40632_c0_g1	-4.47573	3.0234e-06	0.000112224	NA
TRINITY_DN17567_c0_g1	-1.62687	3.05151e-06	0.000113126	Electron transfer flavoprotein subunit beta, mitochondrial;
TRINITY_DN11549_c0_g1	1.94836	3.06537e-06	0.000113569	NA
TRINITY_DN16827_c0_g1	-8.95389	3.09378e-06	0.00011455	Protein YLR162W;
TRINITY_DN26150_c0_g1	-6.85487	3.10629e-06	0.000114942	Putative AC transposase;
TRINITY_DN12758_c0_g2	-1.69098	3.11625e-06	0.000115239	Myb-related protein P;
TRINITY_DN44586_c0_g1	-6.99192	3.14775e-06	0.000116332	Domain of unknown function (DUF4283)
TRINITY_DN27048_c0_g1	-6.71386	3.17219e-06	0.000117163	Carbonic anhydrase, chloroplastic;
TRINITY_DN50522_c0_g1	-6.47288	3.20599e-06	0.000118191	NA
TRINITY_DN3731_c0_g2	-6.47288	3.20429e-06	0.000118191	NA
TRINITY_DN2553_c0_g1	-6.47288	3.20392e-06	0.000118191	NA
TRINITY_DN4024_c1_g1	-3.30661	3.24461e-06	0.000119467	Wall-associated receptor kinase 3;
TRINITY_DN18730_c0_g2	3.69779	3.24952e-06	0.000119574	NA
TRINITY_DN37386_c0_g1	5.25106	3.32294e-06	0.000122125	NA
TRINITY_DN41244_c0_g2	6.71212	3.35912e-06	0.000123378	Probable O-methyltransferase 2;
TRINITY_DN40890_c0_g1	-3.62026	3.3629e-06	0.000123441	NA
TRINITY_DN9045_c1_g1	6.89317	3.38169e-06	0.000123978	NA
TRINITY_DN11900_c0_g2	7.23371	3.38033e-06	0.000123978	NA
TRINITY_DN31426_c0_g1	-3.54062	3.45268e-06	0.000126503	NA
TRINITY_DN36821_c0_g1	9.31669	3.51242e-06	0.000128612	NA
TRINITY_DN7018_c0_g1	-2.08963	3.52216e-06	0.00012889	NA
TRINITY_DN46568_c0_g1	4.91456	3.54614e-06	0.000129608	NA
TRINITY_DN33300_c0_g1	-3.18763	3.55584e-06	0.000129883	NA
TRINITY_DN37440_c0_g1	2.19924	3.58452e-06	0.00013085	Probable amino acid permease 7;
TRINITY_DN26502_c0_g1	3.24833	3.59334e-06	0.000131092	NA
TRINITY_DN31349_c0_g1	-6.64512	3.65825e-06	0.000133378	NA
TRINITY_DN5945_c0_g1	-3.18643	3.68361e-06	0.000134221	NA
TRINITY_DN2284_c0_g2	2.13081	3.69924e-06	0.000134708	Protein STRICTOSIDINE SYNTHASE-LIKE 3 {ECO:0000303|PubMed:10777701};
TRINITY_DN27627_c0_g1	-6.79239	3.70872e-06	0.000134971	NA
TRINITY_DN48140_c0_g1	-2.88139	3.75796e-06	0.000136679	NA
TRINITY_DN49821_c0_g1	-3.63065	3.79775e-06	0.000138042	NA
TRINITY_DN6048_c0_g2	6.71461	3.8289e-06	0.000139005	NA
TRINITY_DN1486_c0_g2	6.81652	3.83828e-06	0.000139261	NA
TRINITY_DN19098_c0_g1	-6.43963	3.84915e-06	0.00013957	NA
TRINITY_DN16807_c0_g1	6.89279	3.89596e-06	0.000141181	NA
TRINITY_DN1559_c0_g2	-1.46117	3.89852e-06	0.000141188	SprT-like domain-containing protein Spartan;
TRINITY_DN46000_c0_g1	-4.04358	3.94949e-06	0.000142947	NA
TRINITY_DN14121_c0_g1	-1.40383	3.9521e-06	0.000142955	NA
TRINITY_DN26898_c0_g1	-6.55407	3.99644e-06	0.000144471	Probable glutathione S-transferase;
TRINITY_DN43109_c0_g1	6.70964	4.06027e-06	0.000146689	NA
TRINITY_DN51574_c0_g1	-3.06526	4.12746e-06	0.000149026	NA
TRINITY_DN5220_c0_g1	6.9197	4.16385e-06	0.000150249	NA
TRINITY_DN30072_c0_g1	-4.07636	4.19766e-06	0.000151378	Protein argonaute MEL1;
TRINITY_DN48418_c0_g1	-6.57313	4.2347e-06	0.000152621	NA
TRINITY_DN7851_c0_g1	3.86494	4.32639e-06	0.000155831	NA
TRINITY_DN50319_c0_g1	-6.71193	4.39039e-06	0.000158041	Probable indole-3-pyruvate monooxygenase YUCCA4;
TRINITY_DN12565_c0_g1	1.6656	4.40448e-06	0.000158393	Cytochrome P450 81D11;
TRINITY_DN10760_c0_g2	6.71493	4.46131e-06	0.000160303	Snapin/Pallidin
TRINITY_DN1822_c0_g1	-2.52285	4.47906e-06	0.000160844	NA
TRINITY_DN8329_c0_g2	2.45962	4.54338e-06	0.000162957	NA
TRINITY_DN12932_c0_g1	-1.30862	4.56136e-06	0.000163504	MLO-like protein 5;
TRINITY_DN43467_c0_g1	-6.90067	4.60421e-06	0.00016494	NA
TRINITY_DN25087_c0_g1	-6.38257	4.69633e-06	0.000168139	NA
TRINITY_DN40792_c0_g1	6.89144	4.90704e-06	0.000175473	NA
TRINITY_DN41785_c0_g1	6.67452	4.92526e-06	0.000176018	NA
TRINITY_DN3190_c0_g1	2.30329	4.96563e-06	0.000177248	NA
TRINITY_DN11326_c0_g2	-1.35059	4.99653e-06	0.000178244	NA
TRINITY_DN2289_c0_g1	3.12287	5.16737e-06	0.000184229	NA
TRINITY_DN25802_c0_g1	-2.68553	5.17217e-06	0.00018429	NA
TRINITY_DN22474_c0_g1	6.68026	5.23217e-06	0.000186316	NA
TRINITY_DN12721_c0_g2	1.42222	5.29231e-06	0.000188345	NA
TRINITY_DN45621_c0_g1	-3.3361	5.37069e-06	0.00019102	Proline-rich protein 4;
TRINITY_DN33657_c0_g1	-3.00982	5.40814e-06	0.000192238	NA
TRINITY_DN7064_c0_g1	-1.91244	5.49123e-06	0.000195074	NA
TRINITY_DN12022_c0_g1	-2.25443	5.52781e-06	0.000196257	Aspartic proteinase nepenthesin-1;
TRINITY_DN37818_c0_g1	-2.91146	5.54695e-06	0.000196783	NA
TRINITY_DN38128_c0_g1	1.32752	5.54924e-06	0.000196783	Protein yippee-like At4g27745;
TRINITY_DN47532_c0_g1	3.638	5.57591e-06	0.000197611	NA
TRINITY_DN19841_c0_g1	4.88527	5.63038e-06	0.000199423	NA
TRINITY_DN29972_c0_g1	-3.8316	5.72791e-06	0.000202757	NA
TRINITY_DN16266_c3_g1	1.3861	5.75633e-06	0.000203642	Putative 1-phosphatidylinositol-3-phosphate 5-kinase FAB1C;
TRINITY_DN13469_c0_g1	1.46314	5.81719e-06	0.000205673	NA
TRINITY_DN5422_c0_g1	-4.34553	5.87433e-06	0.00020757	Protein TAR1;
TRINITY_DN7649_c0_g1	-1.49437	5.88918e-06	0.000207972	V-type proton ATPase 16 kDa proteolipid subunit;
TRINITY_DN42471_c0_g1	3.66376	5.9345e-06	0.000209448	NA
TRINITY_DN22412_c0_g1	6.74863	6.07589e-06	0.000214311	NA
TRINITY_DN14322_c0_g1	1.60596	6.09875e-06	0.00021499	Probable LRR receptor-like serine/threonine-protein kinase At1g12460;
TRINITY_DN21832_c0_g1	-4.43181	6.10886e-06	0.000215219	NA
TRINITY_DN40024_c0_g1	1.85251	6.13743e-06	0.000216098	NA
TRINITY_DN961_c0_g2	-4.29327	6.14412e-06	0.000216206	NA
TRINITY_DN45964_c0_g1	-6.42695	6.15294e-06	0.000216388	NA
TRINITY_DN46844_c0_g1	-6.41841	6.15973e-06	0.000216499	NA
TRINITY_DN9636_c0_g1	2.03069	6.16717e-06	0.000216633	NA
TRINITY_DN23517_c0_g1	7.0372	6.25712e-06	0.000219663	NA
TRINITY_DN45400_c0_g1	-6.40557	6.27825e-06	0.000220275	NA
TRINITY_DN9594_c0_g2	-1.79897	6.30253e-06	0.000220997	Probable sarcosine oxidase;
TRINITY_DN6638_c0_g1	-1.17671	6.69242e-06	0.00023453	Serine/threonine-protein kinase STY8 {ECO:0000305};
TRINITY_DN28682_c0_g1	6.70162	6.7103e-06	0.000235018	NA
TRINITY_DN15872_c1_g3	6.89181	6.71962e-06	0.000235206	NA
TRINITY_DN17580_c0_g1	-5.89061	6.74036e-06	0.000235794	NA
TRINITY_DN47609_c0_g1	-2.343	6.76893e-06	0.000236654	NA
TRINITY_DN10654_c0_g1	-1.32668	6.79999e-06	0.000237601	Peamaclein;
TRINITY_DN47787_c0_g1	6.70656	6.80884e-06	0.000237771	NA
TRINITY_DN37445_c0_g1	6.76675	6.82735e-06	0.000238277	NA
TRINITY_DN40737_c0_g1	6.60376	7.11217e-06	0.000247782	NA
TRINITY_DN53219_c0_g1	6.63658	7.17006e-06	0.000249653	NA
TRINITY_DN9520_c0_g1	-2.52105	7.18426e-06	0.000250001	NA
TRINITY_DN50820_c0_g1	-5.00736	7.20771e-06	0.000250671	NA
TRINITY_DN15477_c0_g2	-1.40378	7.31231e-06	0.00025416	G-type lectin S-receptor-like serine/threonine-protein kinase At2g19130;
TRINITY_DN7499_c0_g1	1.34754	7.35424e-06	0.000255469	Long chain acyl-CoA synthetase 4;
TRINITY_DN53287_c0_g1	6.66771	7.38784e-06	0.000256486	NA
TRINITY_DN2886_c0_g2	3.23882	7.40811e-06	0.00025704	NA
TRINITY_DN14731_c0_g1	-1.20383	7.51309e-06	0.00026038	Cold shock protein 1;
TRINITY_DN47693_c0_g1	-1.81078	7.63022e-06	0.000264285	Probable low-specificity L-threonine aldolase 2;
TRINITY_DN45262_c0_g1	-3.44546	7.66672e-06	0.000265395	NA
TRINITY_DN8582_c0_g1	2.33321	7.69403e-06	0.000266186	NA
TRINITY_DN20188_c0_g1	5.28409	7.80456e-06	0.000269697	NA
TRINITY_DN15677_c3_g1	1.31958	7.84561e-06	0.000270958	Per1-like
TRINITY_DN48705_c0_g1	-3.09297	7.91396e-06	0.00027316	24.1 kDa heat shock protein, mitochondrial;
TRINITY_DN5896_c0_g1	-2.03927	7.94866e-06	0.000274199	Heat shock protein 81-1;
TRINITY_DN10113_c0_g1	-1.79567	7.99e-06	0.000275465	HVA22-like protein a;
TRINITY_DN46467_c0_g1	3.62211	8.06184e-06	0.000277781	NA
TRINITY_DN653_c0_g1	-2.48972	8.07814e-06	0.000278182	Protein DETOXIFICATION 40 {ECO:0000303|PubMed:11739388};
TRINITY_DN50552_c0_g1	-2.75578	8.11517e-06	0.000279296	NA
TRINITY_DN30211_c0_g1	-4.6019	8.14885e-06	0.000280293	E3 ubiquitin-protein ligase ATL42;
TRINITY_DN2208_c0_g2	-1.901	8.18694e-06	0.000281279	Zinc finger BED domain-containing protein RICESLEEPER 2;
TRINITY_DN20809_c0_g1	6.79862	8.18393e-06	0.000281279	NA
TRINITY_DN34455_c0_g1	-5.06429	8.2111e-06	0.000281946	NA
TRINITY_DN50946_c0_g1	-4.18073	8.21924e-06	0.000282063	NA
TRINITY_DN9233_c0_g1	-2.09817	8.47067e-06	0.000290524	Trans-cinnamate 4-monooxygenase;
TRINITY_DN28415_c0_g1	-6.35834	8.49754e-06	0.000291278	NA
TRINITY_DN50024_c0_g1	4.63446	8.55635e-06	0.000293125	NA
TRINITY_DN11595_c0_g1	1.29279	8.56509e-06	0.000293256	DnaJ protein ERDJ3A;
TRINITY_DN49384_c0_g1	2.63442	8.58528e-06	0.000293778	NA
TRINITY_DN25556_c0_g1	-6.29874	8.61027e-06	0.00029434	NA
TRINITY_DN39821_c0_g1	-6.29874	8.61156e-06	0.00029434	NA
TRINITY_DN18551_c0_g1	-4.01955	8.74342e-06	0.000298675	NA
TRINITY_DN3002_c0_g1	-2.31921	8.78685e-06	0.000299986	Fructose-1,6-bisphosphatase, cytosolic;
TRINITY_DN46996_c0_g1	6.89387	8.95695e-06	0.000305619	NA
TRINITY_DN24619_c0_g1	-6.47806	8.9709e-06	0.000305744	NA
TRINITY_DN24350_c0_g1	4.53826	8.97073e-06	0.000305744	NA
TRINITY_DN26740_c0_g1	-6.32231	8.99916e-06	0.000306532	NA
TRINITY_DN697_c0_g2	-2.51473	9.27847e-06	0.000315685	ACT domain-containing protein ACR4 {ECO:0000305};
TRINITY_DN3377_c0_g1	4.67894	9.35847e-06	0.000318044	NA
TRINITY_DN24701_c0_g1	3.7772	9.37503e-06	0.00031834	NA
TRINITY_DN5502_c0_g1	6.85705	9.37787e-06	0.00031834	Putative AC transposase;
TRINITY_DN5998_c0_g2	3.75115	9.45886e-06	0.000320906	NA
TRINITY_DN12829_c0_g1	1.6689	9.55297e-06	0.000323915	Probable RNA-binding protein YqeI;
TRINITY_DN37001_c0_g1	3.42102	9.57559e-06	0.000324497	NA
TRINITY_DN31057_c0_g1	3.21799	9.64826e-06	0.000326774	Malonyl-CoA:anthocyanidin 5-O-glucoside-6''-O-malonyltransferase;
TRINITY_DN14692_c0_g1	-1.29407	9.67178e-06	0.000327384	Potassium channel AKT2;
TRINITY_DN46224_c0_g1	-3.03999	9.74169e-06	0.000329376	NA
TRINITY_DN13301_c1_g1	1.38797	9.74059e-06	0.000329376	3-hydroxy-3-methylglutaryl-coenzyme A reductase 3;
TRINITY_DN10964_c0_g1	-1.68654	9.75787e-06	0.000329736	Probable polygalacturonase;
TRINITY_DN45714_c0_g1	-2.52595	9.79618e-06	0.000330843	NA
TRINITY_DN27083_c0_g1	-5.35161	9.87722e-06	0.000333202	NA
TRINITY_DN7580_c0_g1	4.5822	9.87481e-06	0.000333202	NA
TRINITY_DN2474_c0_g1	-8.41799	9.99165e-06	0.000336872	NA
TRINITY_DN5601_c1_g1	-2.16982	1.0029e-05	0.000337939	NA
TRINITY_DN48523_c0_g1	-2.63767	1.00594e-05	0.000338774	NA
TRINITY_DN19345_c0_g1	-2.33106	1.02715e-05	0.000345721	NA
TRINITY_DN33906_c0_g1	-2.30582	1.03221e-05	0.00034703	Heat shock protein 81-1;
TRINITY_DN11245_c0_g2	-1.55567	1.03165e-05	0.00034703	Heat shock cognate 70 kDa protein;
TRINITY_DN27077_c0_g1	-6.43245	1.03807e-05	0.000348371	NA
TRINITY_DN1251_c0_g2	-6.43245	1.03766e-05	0.000348371	NA
TRINITY_DN52288_c0_g1	-6.43245	1.03755e-05	0.000348371	NA
TRINITY_DN2600_c1_g1	4.1128	1.0524e-05	0.000352823	NA
TRINITY_DN5371_c0_g1	-1.45857	1.05727e-05	0.000354258	Probable galactinol--sucrose galactosyltransferase 2;
TRINITY_DN7158_c0_g1	1.73815	1.0724e-05	0.000359124	NA
TRINITY_DN37478_c0_g1	-3.19326	1.07694e-05	0.000360442	NA
TRINITY_DN22418_c0_g1	6.91553	1.08254e-05	0.00036191	NA
TRINITY_DN14590_c0_g2	1.34993	1.08365e-05	0.000362077	Probable protein phosphatase 2C 47;
TRINITY_DN38607_c0_g1	-2.37105	1.09231e-05	0.000364765	Endoribonuclease Dicer homolog 2a;
TRINITY_DN40545_c0_g1	6.56057	1.10543e-05	0.00036894	NA
TRINITY_DN20769_c0_g1	6.59473	1.11122e-05	0.000370666	NA
TRINITY_DN47286_c0_g1	-2.11464	1.11846e-05	0.000372872	Heat stress transcription factor A-2d;
TRINITY_DN39307_c0_g1	-4.29581	1.12024e-05	0.000373257	NA
TRINITY_DN13329_c1_g1	2.36943	1.16322e-05	0.00038736	Secretory carrier-associated membrane protein 4;
TRINITY_DN8691_c0_g1	2.37164	1.16503e-05	0.000387747	NA
TRINITY_DN24498_c0_g1	3.55589	1.17989e-05	0.000392255	NA
TRINITY_DN585_c0_g2	-6.69801	1.18486e-05	0.000393685	NA
TRINITY_DN17762_c0_g1	6.60226	1.18664e-05	0.000394057	NA
TRINITY_DN10752_c0_g1	-4.36378	1.201e-05	0.000398606	NA
TRINITY_DN25439_c0_g1	7.22057	1.20986e-05	0.00040132	Protein S-acyltransferase 8;
TRINITY_DN599_c0_g1	-2.56225	1.21857e-05	0.000403986	NA
TRINITY_DN15993_c0_g1	-3.18561	1.24375e-05	0.00041183	NA
TRINITY_DN49033_c0_g1	-1.84557	1.2443e-05	0.00041183	Cytochrome P450 99A2;
TRINITY_DN15292_c1_g1	2.06333	1.26569e-05	0.000418677	NA
TRINITY_DN9889_c0_g2	-2.5396	1.26791e-05	0.000419176	Domain of unknown function (DUF4218)
TRINITY_DN36551_c0_g1	3.25269	1.27142e-05	0.000420106	Peroxidase 1;
TRINITY_DN18263_c0_g1	6.76463	1.29048e-05	0.000426167	NA
TRINITY_DN37153_c0_g1	2.57673	1.29293e-05	0.000426739	NA
TRINITY_DN6829_c0_g2	4.839	1.30937e-05	0.000431927	NA
TRINITY_DN16484_c0_g1	6.56881	1.31185e-05	0.000432504	NA
TRINITY_DN20800_c0_g1	6.61003	1.31458e-05	0.000433164	NA
TRINITY_DN7167_c0_g1	-3.88225	1.32828e-05	0.000437435	Putative calcium-transporting ATPase 13, plasma membrane-type;
TRINITY_DN51549_c0_g1	-5.0063	1.34474e-05	0.000442612	NA
TRINITY_DN19338_c0_g1	-6.22233	1.37493e-05	0.000452301	NA
TRINITY_DN15505_c1_g3	3.84474	1.38148e-05	0.000454203	Glucan endo-1,3-beta-glucosidase 1;
TRINITY_DN52945_c0_g1	-6.23447	1.38747e-05	0.000455921	NA
TRINITY_DN28273_c0_g1	6.68441	1.38827e-05	0.000455934	NA
TRINITY_DN15048_c0_g1	-1.50956	1.39944e-05	0.000459349	Protein of unknown function (DUF3741)
TRINITY_DN10271_c0_g1	-8.23994	1.40078e-05	0.000459528	Probable tRNA-splicing endonuclease subunit Sen2;
TRINITY_DN3679_c0_g1	1.76873	1.40153e-05	0.000459528	Peroxidase 3;
TRINITY_DN12025_c0_g1	1.67708	1.41301e-05	0.000462529	Peroxidase 5 {ECO:0000250|UniProtKB:P22195};
TRINITY_DN13826_c1_g2	2.01624	1.41281e-05	0.000462529	Sugar transporter ERD6-like 6;
TRINITY_DN36347_c0_g1	3.9977	1.41864e-05	0.000464117	NA
TRINITY_DN15739_c1_g1	6.52043	1.43866e-05	0.000470407	NA
TRINITY_DN5083_c0_g2	-6.34414	1.44934e-05	0.000473441	Transcription elongation factor SPT4 homolog 2;
TRINITY_DN18923_c0_g1	2.56007	1.45731e-05	0.000475723	NA
TRINITY_DN40414_c0_g1	6.76967	1.46002e-05	0.000476347	NA
TRINITY_DN35707_c0_g1	3.22507	1.48706e-05	0.000484903	Putative ribonuclease H protein At1g65750;
TRINITY_DN11910_c0_g1	7.13316	1.49019e-05	0.000485656	Serine/threonine-protein kinase SAPK8;
TRINITY_DN17042_c0_g1	6.60735	1.5004e-05	0.000488672	NA
TRINITY_DN9085_c0_g1	7.1573	1.50108e-05	0.000488672	Protein QUIRKY {ECO:0000303|PubMed:19180193};
TRINITY_DN15195_c0_g1	1.2803	1.53718e-05	0.00050015	Kinesin-like protein NACK1;
TRINITY_DN46950_c0_g1	-2.73591	1.54218e-05	0.000501503	NA
TRINITY_DN51311_c0_g1	-4.80257	1.5532e-05	0.000504812	NA
TRINITY_DN12679_c1_g1	1.53232	1.5566e-05	0.000505411	Sucrose-phosphatase 2;
TRINITY_DN9400_c0_g1	1.9556	1.55674e-05	0.000505411	Long chain acyl-CoA synthetase 9, chloroplastic;
TRINITY_DN4891_c0_g2	3.84573	1.55976e-05	0.000506114	tRNA-dihydrouridine(47) synthase [NAD(P)(+)]-like;
TRINITY_DN13291_c0_g2	-1.48001	1.56218e-05	0.000506626	NA
TRINITY_DN51417_c0_g1	-4.7111	1.58415e-05	0.000513469	NA
TRINITY_DN51858_c0_g1	4.5134	1.5867e-05	0.000514016	NA
TRINITY_DN18990_c0_g1	-1.85211	1.59771e-05	0.000517301	NA
TRINITY_DN1940_c0_g2	-7.80255	1.60658e-05	0.000519892	Protein DETOXIFICATION 46, chloroplastic {ECO:0000303|PubMed:11739388};
TRINITY_DN35251_c0_g1	-6.78887	1.61506e-05	0.000522351	NA
TRINITY_DN10812_c1_g1	4.03459	1.61735e-05	0.000522807	NA
TRINITY_DN7128_c0_g2	3.01059	1.61894e-05	0.000523038	NA
TRINITY_DN15871_c0_g2	6.7253	1.62428e-05	0.00052448	NA
TRINITY_DN44854_c0_g1	-3.24321	1.63438e-05	0.000527207	NA
TRINITY_DN40376_c0_g1	1.55542	1.6345e-05	0.000527207	NA
TRINITY_DN946_c0_g2	7.0395	1.6369e-05	0.000527696	NA
TRINITY_DN32119_c0_g1	3.6785	1.63895e-05	0.000528072	NA
TRINITY_DN26000_c0_g1	-3.47604	1.65322e-05	0.000532381	NA
TRINITY_DN3818_c0_g1	-1.53963	1.69346e-05	0.000545044	Heat shock 70 kDa protein;
TRINITY_DN22669_c0_g1	-6.58525	1.69862e-05	0.000546411	NA
TRINITY_DN15257_c0_g1	-1.19288	1.70684e-05	0.00054876	Receptor protein kinase TMK1 {ECO:0000303|PubMed:1332795};
TRINITY_DN29794_c0_g1	2.21742	1.70939e-05	0.000549283	BTB/POZ and TAZ domain-containing protein 2;
TRINITY_DN27910_c0_g1	-6.20961	1.72906e-05	0.000555003	NA
TRINITY_DN21616_c0_g1	6.76464	1.7396e-05	0.000558085	NA
TRINITY_DN18326_c0_g1	-3.14	1.74802e-05	0.000560486	NA
TRINITY_DN52031_c0_g1	4.505	1.76419e-05	0.000565365	Disease resistance protein RPM1;
TRINITY_DN52600_c0_g1	6.68989	1.78655e-05	0.000572223	NA
TRINITY_DN30344_c0_g1	6.62516	1.80181e-05	0.000576802	Retrovirus-related Pol polyprotein from transposon 17.6;
TRINITY_DN12962_c1_g1	1.52953	1.81055e-05	0.000579288	NA
TRINITY_DN6031_c0_g1	-2.10512	1.81202e-05	0.000579447	NA
TRINITY_DN40150_c0_g1	2.91372	1.86553e-05	0.00059592	NA
TRINITY_DN43191_c0_g1	3.11272	1.86543e-05	0.00059592	NA
TRINITY_DN16689_c0_g1	-1.55165	1.87234e-05	0.000597133	Sugar transport protein 5;
TRINITY_DN16939_c0_g1	6.65342	1.87057e-05	0.000597133	NA
TRINITY_DN52137_c0_g1	6.83273	1.87173e-05	0.000597133	NA
TRINITY_DN18042_c0_g1	6.49072	1.89698e-05	0.000604668	NA
TRINITY_DN4138_c0_g1	-3.20761	1.90462e-05	0.000606778	Zinc finger BED domain-containing protein RICESLEEPER 2;
TRINITY_DN5762_c0_g1	-2.81802	1.90585e-05	0.000606846	NA
TRINITY_DN31081_c0_g1	3.96564	1.90921e-05	0.000607593	NA
TRINITY_DN21962_c0_g1	-3.03282	1.94963e-05	0.000620124	NA
TRINITY_DN53073_c0_g1	6.8393	1.95974e-05	0.000623006	NA
TRINITY_DN40811_c0_g1	6.75837	1.96669e-05	0.000624882	NA
TRINITY_DN46616_c0_g1	6.44154	2.0075e-05	0.000637509	NA
TRINITY_DN13710_c0_g1	-1.27689	2.00917e-05	0.000637699	Acetate/butyrate--CoA ligase AAE7, peroxisomal;
TRINITY_DN30683_c0_g1	-5.81771	2.01732e-05	0.000639946	NA
TRINITY_DN2095_c0_g1	-7.72543	2.02704e-05	0.000642346	Probable calcium-transporting ATPase 5, plasma membrane-type;
TRINITY_DN44220_c0_g1	3.8048	2.04475e-05	0.000647381	NA
TRINITY_DN16124_c0_g1	6.4443	2.04511e-05	0.000647381	Regulatory-associated protein of TOR 2;
TRINITY_DN38857_c0_g1	2.69435	2.05568e-05	0.000650383	NA
TRINITY_DN21809_c0_g1	-4.14584	2.05759e-05	0.000650641	NA
TRINITY_DN16356_c0_g2	6.4794	2.05978e-05	0.000650987	NA
TRINITY_DN27025_c0_g1	4.14782	2.06728e-05	0.000653014	NA
TRINITY_DN4707_c0_g1	2.513	2.0704e-05	0.000653651	Rop guanine nucleotide exchange factor 12;
TRINITY_DN47391_c0_g1	-1.38231	2.10727e-05	0.000664938	Probable E3 ubiquitin-protein ligase HERC1;
TRINITY_DN39381_c0_g1	-2.86406	2.11402e-05	0.000666716	NA
TRINITY_DN2942_c0_g1	-2.47473	2.16613e-05	0.000682788	NA
TRINITY_DN19485_c0_g1	3.33776	2.18034e-05	0.000686905	NA
TRINITY_DN37633_c0_g1	-3.10403	2.18623e-05	0.000688395	Glycerophosphodiester phosphodiesterase GDPDL3 {ECO:0000305};
TRINITY_DN14212_c0_g1	1.57399	2.19098e-05	0.000689528	Zinc finger HIT domain-containing protein 2;
TRINITY_DN8591_c0_g1	-2.28133	2.20253e-05	0.000692798	Fructose-1,6-bisphosphatase, cytosolic;
TRINITY_DN9218_c0_g2	2.51783	2.21988e-05	0.000697886	NA
TRINITY_DN20979_c0_g1	6.4393	2.22186e-05	0.000698138	NA
TRINITY_DN6075_c0_g1	-1.64857	2.22603e-05	0.000698712	NA
TRINITY_DN27730_c0_g1	2.60233	2.2379e-05	0.000702068	NA
TRINITY_DN6776_c0_g2	-1.75953	2.26919e-05	0.000711136	Myb-related protein P;
TRINITY_DN32852_c0_g1	-1.92692	2.2859e-05	0.000715996	DEAD-box ATP-dependent RNA helicase 58, chloroplastic;
TRINITY_DN35495_c0_g1	2.47601	2.30002e-05	0.000719662	O-acyltransferase WSD1;
TRINITY_DN1753_c0_g1	2.01226	2.30998e-05	0.0007224	Putative nuclease HARBI1;
TRINITY_DN12346_c0_g2	4.186	2.32331e-05	0.000726187	NA
TRINITY_DN10601_c0_g1	2.16396	2.39205e-05	0.000747095	NA
TRINITY_DN31611_c0_g1	6.49343	2.39271e-05	0.000747095	NA
TRINITY_DN26034_c0_g1	6.44341	2.39819e-05	0.000748414	NA
TRINITY_DN35241_c0_g1	1.61862	2.42841e-05	0.000757447	Protein of unknown function, DUF538
TRINITY_DN8957_c0_g2	1.65747	2.43141e-05	0.000757986	Disease resistance protein TAO1 {ECO:0000305};
TRINITY_DN10454_c0_g2	3.70477	2.4854e-05	0.000774413	NA
TRINITY_DN42909_c0_g1	-1.99105	2.50595e-05	0.000780407	NA
TRINITY_DN44450_c0_g1	3.41967	2.52664e-05	0.00078644	NA
TRINITY_DN6085_c0_g1	2.56664	2.55004e-05	0.000793308	Ubiquitin carboxyl-terminal hydrolase 3 {ECO:0000303|PubMed:17559514};
TRINITY_DN40333_c0_g1	-4.79932	2.56734e-05	0.000798275	Protein argonaute 14;
TRINITY_DN13758_c0_g1	-1.30705	2.61425e-05	0.000812437	Pyruvate decarboxylase 2;
TRINITY_DN9881_c0_g2	-6.15423	2.62132e-05	0.000814208	NA
TRINITY_DN22312_c0_g1	-6.19534	2.64665e-05	0.000820786	NA
TRINITY_DN32332_c0_g1	-6.19534	2.64778e-05	0.000820786	NA
TRINITY_DN41497_c0_g1	-6.19534	2.64801e-05	0.000820786	NA
TRINITY_DN14910_c0_g1	-1.25526	2.64726e-05	0.000820786	DNA (cytosine-5)-methyltransferase 1;
TRINITY_DN34505_c0_g1	-6.12848	2.65932e-05	0.000823436	NA
TRINITY_DN7248_c0_g1	-1.8452	2.65932e-05	0.000823436	NA
TRINITY_DN47353_c0_g1	-2.8557	2.68344e-05	0.000830472	NA
TRINITY_DN38751_c0_g1	2.73915	2.69523e-05	0.000833689	NA
TRINITY_DN21083_c0_g1	3.16426	2.6993e-05	0.000834513	NA
TRINITY_DN46508_c0_g1	-5.43554	2.71755e-05	0.000839719	NA
TRINITY_DN30536_c0_g1	-1.31828	2.76791e-05	0.000853953	Heat shock protein 81-1;
TRINITY_DN32507_c0_g1	2.36224	2.76706e-05	0.000853953	Sialyltransferase-like protein 3 {ECO:0000305};
TRINITY_DN25781_c0_g1	6.99342	2.78657e-05	0.000859263	NA
TRINITY_DN7954_c0_g1	-1.63883	2.80329e-05	0.000863972	Probable isoprenylcysteine alpha-carbonyl methylesterase ICME;
TRINITY_DN26285_c0_g1	4.40348	2.83574e-05	0.000873522	NA
TRINITY_DN42524_c0_g1	1.96668	2.84125e-05	0.000874769	ABC transporter G family member 14;
TRINITY_DN26885_c0_g1	-6.2769	2.84709e-05	0.000876113	NA
TRINITY_DN10526_c0_g1	-1.80394	2.87003e-05	0.000882717	NA
TRINITY_DN8673_c0_g1	-1.52366	2.88025e-05	0.000885301	NA
TRINITY_DN14190_c0_g1	2.02382	2.88141e-05	0.000885301	NA
TRINITY_DN10242_c0_g2	3.60952	2.88632e-05	0.000886354	Indole-3-acetate beta-glucosyltransferase;
TRINITY_DN7169_c0_g1	1.28947	2.90561e-05	0.000891818	Aquaporin SIP1-1;
TRINITY_DN24701_c1_g1	3.56731	2.91873e-05	0.000895382	NA
TRINITY_DN23100_c0_g1	-6.62752	2.95728e-05	0.000906276	NA
TRINITY_DN2373_c0_g1	-1.62621	2.9569e-05	0.000906276	NA
TRINITY_DN1052_c0_g2	10.9701	2.96414e-05	0.000907911	Auxin-responsive protein IAA2;
TRINITY_DN48801_c0_g1	-3.00562	2.96848e-05	0.000908772	NA
TRINITY_DN38973_c0_g1	-1.85484	3.04852e-05	0.000932798	Heat stress transcription factor A-2b;
TRINITY_DN16333_c2_g2	2.86359	3.0598e-05	0.000935769	NA
TRINITY_DN8957_c0_g1	1.53825	3.1016e-05	0.000948065	NA
TRINITY_DN47511_c0_g1	6.57353	3.12029e-05	0.000953288	NA
TRINITY_DN27623_c0_g1	6.51269	3.12895e-05	0.000955445	NA
TRINITY_DN49321_c0_g1	-1.23985	3.16161e-05	0.000964922	Non-functional NADPH-dependent codeinone reductase 2;
TRINITY_DN12225_c0_g2	1.28389	3.18489e-05	0.00097153	NA
TRINITY_DN3866_c0_g1	2.19693	3.19578e-05	0.000973853	Probable indole-3-pyruvate monooxygenase YUCCA9;
TRINITY_DN38657_c0_g1	2.67576	3.1984e-05	0.000974156	NA
TRINITY_DN17109_c0_g1	6.53667	3.21276e-05	0.000978028	NA
TRINITY_DN11610_c0_g2	-1.72111	3.28366e-05	0.000999103	NA
