# Supplementary material for: A Pectin Methylesterase ZmPme3 Is Expressed in Gametophyte factor1-s (Ga1-s) Silks and Maps to that Locus in Maize (Zea mays L.)
Source: Front Plant Sci. 2017 Nov 7;8:1926. doi: 10.3389/fpls.2017.01926 (PMC5684833; doi:10.3389/fpls.2017.01926)
Supplement: Supplementary file 2 [file Table2.XLSX]

## Sheet: Sheet1
Supplementary Table S2: PME repeats in the ga1 locus of the W22 genome
Start and end indicate the chromosome 4 coordinates of the start and end of each repeat unit.
Each repeat was classified into long, medium and short based on it's length.
These classifications and color coding are also used in Figures 4 and 5.
Start	end	Length (bp)	Class
9616998	9618576	1578	long
9624224	9624693	469	short
9646807	9647935	1128	medium
9656882	9658423	1541	long
9673111	9674703	1592	long
9681012	9682559	1547	long
9681307	9681591	284	short
9715308	9716900	1592	long
9717241	9718417	1176	medium
9771400	9772955	1555	long
9777012	9778592	1580	long
9780086	9780439	353	short
9801558	9802536	978	medium
9802970	9803404	434	short
9807718	9809309	1591	long
9810807	9812348	1541	long
9835888	9837414	1526	long
9903983	9905507	1524	long
9913783	9914331	548	short
9923987	9924521	534	short
9924775	9925972	1197	medium
9942329	9942613	284	short
9973655	9975247	1592	long
9976751	9977716	965	medium
9998071	9998691	620	short
10021064	10021583	519	short
10048858	10049885	1027	medium
10060755	10062290	1535	long
10085947	10087538	1591	long
10089032	10090587	1555	long
10105269	10106860	1591	long
10127510	10128560	1050	medium
10137245	10137781	536	short
10144873	10146414	1541	long
10145157	10145441	284	short
10147938	10148479	541	short
10195299	10196317	1018	medium
10197714	10199255	1541	long
10202945	10203184	239	short
10215763	10216109	346	short
10233734	10234923	1189	medium
10302409	10304001	1592	long
10356832	10358373	1541	long
10436405	10437996	1591	long
10440084	10440650	566	short
10444042	10444244	202	short
10451119	10451728	609	short
10495148	10496740	1592	long
10497956	10499488	1532	long
10511515	10512111	596	short
10512105	10512584	479	short
10516663	10517911	1248	medium
10536761	10537089	328	short
10552778	10554369	1591	long
10555844	10556108	264	short
10556993	10557574	581	short
10590606	10592184	1578	long
10630085	10631662	1577	long
10633166	10634690	1524	long
10682409	10684001	1592	long
10760678	10761052	374	short
