# Supplementary material for: A Pectin Methylesterase ZmPme3 Is Expressed in Gametophyte factor1-s (Ga1-s) Silks and Maps to that Locus in Maize (Zea mays L.)
Source: Front Plant Sci. 2017 Nov 7;8:1926. doi: 10.3389/fpls.2017.01926 (PMC5684833; doi:10.3389/fpls.2017.01926)
Supplement: Supplementary file 4 [file Table4.XLSX]

## Sheet: Sheet1
Supplemental Table 4: Primers sequences used in the manuscript.
Primer name	Sequence 5'-3'	Figure used in
PME_1362_marker	CGTAGTACAGTACGCCAGCAG	Table 2
PME_771_marker	CACCGTGGACTTTGTGTTTG	Table 2
PME_A left	AGACGCGCACAAAGGTAAGT	Figure 2, Table 2
PME_A right	TGTTGACGGTCTCGTCGTAG	Figure 2, Table 2
PME_B left	CTACGACGAGACCGTCAACA	Figure 2
PME_B right	GTGCACATGTGGAACGAGAA	Figure 2
PME_C left	CACCGTGGACTTTGTGTTTG	Figure 2
PME_C right	ATAGGCTCAGGGACCCACTT	Figure 2
PME_D left	AAGTGGGTCCCTGAGCCTAT	Figure 2
PME_D right	AATCCATTTATTTAGATCGAGGATAC	Figure 2
18S left	AGTTTGAGGCAATAACAGGTCT	Figure S1
18S right	GATGAAATTTCCCAAGATTACC	Figure S1
Pme_qPCR L1	CTTCCGCGTCCTCAACAC	Figure S1
Pme_qPCR L2	CTCAACACCGACGACGAG	Figure S1
Pme_qPCR R	CGTAGTACAGTACGCCAGCA	Figure S1
